# Supplementary material for: Detection of interacting transcription factors in human tissues using predicted DNA binding affinity
Source: BMC Genomics. 2012 Jan 17;13(Suppl 1):S2. doi: 10.1186/1471-2164-13-S1-S2 (PMC3583127; doi:10.1186/1471-2164-13-S1-S2)
Supplement: Additional file 1 — Table of all predicted interactions by tissue. Table with all predicted tissue-specific TF pairs with their motif similarity, p-value from the 3-way-contingency table test, shared co-factors and PPI database evidence. [file 1471-2164-13-S1-S2-S1.xls]

## Sheet: all_candidates_tissues_gnest
Tissue	TF1	TF2	Smax	Database	Trio	p-value	# of shared genes	Common factors
blood	SPI1	ARID3A	1.06339	0	0	4.3787e-07	1
blood	SPIB	ARID3A	1.63476	0	1	4.53785e-07	1	E2F1
blood	SPI1	SPIB	5.75117	1	2	1.55876e-06	7	TBP
blood	SPIB	FEV	6.04021	0	0	1.56277e-06	5
blood	SPI1	CTCF	2.51605	0	0	2.08464e-06	1
blood	ARID3A	FEV	1.82566	0	0	3.19009e-06	1
bone	TFAP2A	TBP	2.18737	0	1	7.17733e-08	1	MYC, TP53
bone	TBP	EWSR1-FLI1	1.29742	0	0	2.67532e-07	1
bone	TBP	NOBOX	1.12686	0	0	7.35806e-07	1
bone	RREB1	TBP	0.81853	0	0	7.4278e-07	3
bone	CREB1	TBP	0.933333	0	1	8.85495e-07	2	NR3C1, TP53
bone	TBP	PLAG1	1.91317	0	0	1.00019e-06	1
bone	TBP	REST	1.02541	0	0	1.58165e-06	1
bone	NHLH1	TBP	1.34775	0	0	2.0304e-06	2
bone	KLF4	TBP	2.40487	0	1	2.04588e-06	1	SP1, TP53
bone	AR	TBP	1.36124	1	2	2.07239e-06	1	AP1, ESR1, NR3C1, RELA, SP1, TP53
bone	SP1	TBP	2.04167	1	2	2.48096e-06	1	AR, E2F1, ESR1, MYC, REL, RELA, TP53
bone	TEAD1	TBP	1.23394	1	2	2.60507e-06	2
bone	MZF1_5-13	TBP	1.47904	0	0	2.69304e-06	1
bone	TBP	CTCF	0.950059	0	0	2.73959e-06	1
bone	NFYA	TBP	1.12227	0	1	2.92743e-06	1	SP1, SPI1, TP53
bone	TBP	SPZ1	1.16474	0	0	5.54719e-06	1
bone	HAND1_TCFE2A	TBP	1.71825	0	0	5.63703e-06	1
bone	PAX4	TBP	1.48471	0	0	6.79001e-06	1
bone	TBP	RXR_RAR_DR5	1.54771	0	0	7.85566e-06	1
bone	MZF1_1-4	TBP	1.84804	0	0	8.46255e-06	1
bone	TBP	TLX1_NFIC	1.80835	0	0	9.18392e-06	1
bone	PAX5	TBP	1.02979	1	2	9.36035e-06	1
bone	TBP	TCFCP2L1	1.10604	0	0	9.7659e-06	1
bone	TBP	STAT1	2.30734	0	1	9.89386e-06	1	AP1, RELA
brain	SP1	SOX10	1.09829	1	2	2.43064e-08	1
brain	MZF1_1-4	SP1	5.36104	0	0	2.959e-08	3
brain	SP1	PLAG1	4.59459	0	0	1.64978e-07	1
brain	SP1	ESR2	2.79119	1	2	3.06441e-07	3	ESR1
brain	MZF1_1-4	PLAG1	5.26342	0	0	6.35416e-07	1
brain	SP1	REST	3.40683	0	0	1.07784e-06	2
brain	EN1	MZF1_1-4	2.58382	0	0	1.64767e-06	2
brain	EN1	SP1	2.77557	0	0	1.65495e-06	1
brain	MYF	SP1	2.78784	0	0	2.14609e-06	1
brain	MZF1_1-4	REST	2.87958	0	0	2.27161e-06	2
brain	MZF1_1-4	ESR2	2.69899	0	0	3.37578e-06	4
brain	SP1	MYB	2.98431	0	0	3.85677e-06	2
brain	SP1	STAT1	2.86567	0	1	4.1e-06	2	BRCA1, RELA
brain	MZF1_1-4	RREB1	4.4014	0	0	4.42646e-06	1
brain	MZF1_5-13	SP1	5.36947	0	0	4.85488e-06	4
brain	ARNT_AHR	MZF1_1-4	1.83258	0	0	5.01191e-06	2
brain	MZF1_1-4	HAND1_TCFE2A	0.770101	0	0	5.25115e-06	1
brain	MZF1_1-4	MAFB	1.31461	0	0	5.4436e-06	1
brain	MZF1_1-4	MYC	2.56969	0	0	5.85988e-06	2
brain	MZF1_1-4	MZF1_5-13	5.40344	1	2	5.96334e-06	5
brain	NKX3-2	PLAG1	2.9815	0	0	6.92798e-06	1
brain	SP1	TCFCP2L1	2.90686	0	0	7.07043e-06	1
brain	SP1	ZNF143	4.83894	0	0	7.07043e-06	1
brain	MZF1_1-4	ZFP423	4.17318	0	0	7.55627e-06	2
brain	SP1	MYC	2.17363	1	2	8.5431e-06	2	BRCA1, RELA, TBP, YY1
cervix	ZFP423	ZFX	2.37041	0	0	5.1996e-09	1
cervix	KLF4	ZFX	4.90213	0	0	1.49498e-08	2
cervix	ELK1	ZFX	3.47152	0	0	5.255e-08	2
cervix	MIZF	ZFX	1.98765	0	0	1.1682e-07	2
cervix	KLF4	ZFP423	4.54326	0	0	1.90833e-07	2
cervix	TFAP2A	ZFP423	3.90984	0	0	2.26522e-07	2
cervix	TFAP2A	ZFX	5.69507	0	0	3.0305e-07	6
cervix	SOX9	ZFX	1.1533	0	0	3.33008e-07	1
cervix	ELK1	ZFP423	1.50152	0	0	3.43117e-07	1
cervix	SOX17	ZFX	0.502729	0	0	3.49425e-07	1
cervix	GABPA	ZFP423	1.91781	0	0	5.13609e-07	3
cervix	ELK1	KLF4	1.95354	1	2	6.26367e-07	2
cervix	MAFB	ZFX	3.5163	0	0	1.08994e-06	1
cervix	TFAP2A	MZF1_1-4	3.45148	0	0	1.15792e-06	2
cervix	ZFP423	MIZF	1.99727	0	0	1.17669e-06	2
cervix	TFAP2A	MIZF	3.53005	0	0	1.26906e-06	1
cervix	KLF4	MIZF	3.39111	0	0	1.27468e-06	1
cervix	KLF4	GABPA	1.36441	0	1	1.27665e-06	1	SP1
cervix	TFAP2A	ELK1	3.76869	0	0	1.57598e-06	3
cervix	MYB	ZFX	2.68765	0	0	1.74408e-06	1
cervix	SP1	ZFX	4.00101	0	0	2.23507e-06	3
cervix	TFAP2A	GABPA	3.91828	0	0	2.4161e-06	2
cervix	SPIB	ZFP423	2.81117	0	0	2.51628e-06	1
cervix	PAX2	ZFX	2.23636	0	0	3.33139e-06	4
cervix	ELK1	MIZF	5.35617	0	0	3.71471e-06	1
cervix	KLF4	MZF1_1-4	3.7743	0	0	3.79769e-06	2
cervix	ESR1	ZFX	4.41304	0	0	4.1458e-06	1
cervix	ZFP423	NFE2L2	1.98021	0	0	4.18218e-06	1
cervix	ELF5	ZFX	1.0363	0	0	4.41132e-06	1
cervix	MZF1_1-4	ZFP423	4.17318	0	0	4.44331e-06	3
cervix	E2F1	ZFX	2.21165	0	0	4.50018e-06	3
cervix	KLF4	SOX17	1.27027	0	0	5.19808e-06	1
cervix	PPARG	ZFX	3.71614	0	0	5.36685e-06	1
cervix	ZFX	RXR_RAR_DR5	2.67043	0	0	6.34986e-06	1
cervix	KLF4	SOX9	2.17216	0	0	6.85795e-06	1
cervix	SRY	ZFX	0.110686	0	0	7.48465e-06	1
cervix	ETS1	MIZF	4.16246	0	0	7.99749e-06	5
cervix	TBP	ZFX	2.62368	0	0	8.8643e-06	1
cervix	GABPA	MIZF	6.16257	0	0	9.24906e-06	1
cervix	KLF4	SP1	6.49517	1	2	9.30853e-06	1	TP53
kidney	HNF1A	HNF1B	6.31204	1	2	2.2758e-10	14
kidney	GATA1	HNF1A	2.31302	0	1	7.62454e-09	4	STAT3
kidney	HNF1A	LHX3	5.20284	0	0	9.6042e-09	1
kidney	HNF1A	ARID3A	3.07619	0	0	2.38909e-08	5
kidney	LHX3	HNF1B	4.98416	0	0	2.87266e-08	1
kidney	TP53	HNF1B	1.27894	0	1	7.60367e-08	2	CREB1
kidney	HNF1A	TP53	1.08255	0	1	1.33082e-07	1	HNF4A
kidney	HNF1A	PRRX2	4.06338	0	0	1.51528e-07	1
kidney	HNF1A	NR2E3	0.235365	0	0	1.74312e-07	3
kidney	HNF1A	HNF4A	2.03099	1	2	1.94669e-07	1
kidney	NR2F1	HNF1A	2.81439	0	1	2.43613e-07	1	HNF4A
kidney	PRRX2	HNF1B	3.99995	0	0	3.45806e-07	1
kidney	HNF1A	IRF1	1.34688	0	0	4.05169e-07	1
kidney	HNF4A	HNF1B	1.66825	0	1	4.44244e-07	1	HNF1A
kidney	EN1	HNF1A	2.2185	0	0	4.60361e-07	1
kidney	HNF1A	TLX1_NFIC	2.00134	0	0	4.88816e-07	1
kidney	EN1	HNF1B	1.72112	0	0	4.90471e-07	1
kidney	TBP	HNF1B	2.16183	0	0	4.90471e-07	1
kidney	HNF1A	NFE2L2	1.0127	0	0	4.97193e-07	3
kidney	HNF1A	NKX3-2	1.06715	0	0	5.81935e-07	2
kidney	HNF1B	NR2E3	1.42089	0	0	7.03638e-07	3
kidney	HNF1A	POU5F1	2.2909	0	0	7.28027e-07	3
kidney	ZNF143	HNF1B	1.0908	0	0	8.2804e-07	3
kidney	HNF1A	HOXA5	2.87407	0	0	8.41141e-07	2
kidney	ARID3A	HNF1B	4.1465	0	0	9.07719e-07	5
kidney	HNF1A	AP1	2.21406	0	1	9.25576e-07	2	STAT3
kidney	HNF1A	NR1H2_RXRA	2.96073	0	0	1.00112e-06	1
kidney	HNF1A	TAL1_TCF3	2.15157	0	0	1.12047e-06	2
kidney	IRF1	HNF1B	2.01846	0	0	1.29375e-06	1
kidney	AR	HNF1A	1.21475	0	1	1.39542e-06	1	CEBPA, HNF4A, STAT3
kidney	HNF1A	PAX6	1.8591	0	0	1.40447e-06	2
kidney	TLX1_NFIC	HNF1B	2.28155	0	0	1.40717e-06	1
kidney	FOXL1	HNF1A	1.60056	0	0	1.42008e-06	3
kidney	NR1H2_RXRA	HNF1B	3.36924	0	0	1.45646e-06	2
kidney	HNF1A	EWSR1-FLI1	1.5061	0	0	1.50561e-06	1
kidney	HNF1A	NF-KAPPAB	0.407287	0	1	1.7305e-06	2	STAT3
kidney	HNF1A	PAX4	3.70531	0	0	1.80487e-06	1
kidney	HNF1A	CTCF	2.09827	0	0	1.83214e-06	1
kidney	FOXI1	HNF1A	3.87044	0	0	1.95758e-06	1
kidney	HNF1A	RREB1	1.69665	0	0	1.99396e-06	1
kidney	HNF1A	HLTF	2.37414	0	0	2.02695e-06	1
kidney	HNF1A	RELA	-0.10614	0	1	2.21708e-06	2	STAT3
kidney	HNF1A	PDX1	3.04092	0	0	2.27724e-06	2
kidney	POU5F1	HNF1B	2.2415	0	0	2.43367e-06	3
kidney	HNF1A	SPI1	2.06391	0	1	2.49527e-06	2	CEBPA
kidney	HNF1A	RXRA_VDR	2.9773	0	0	2.51682e-06	2
kidney	T	HNF1A	2.95295	0	0	2.68535e-06	2
kidney	HNF1A	ZNF143	2.47336	0	0	2.9096e-06	1
kidney	NFE2L2	HNF1B	2.18148	0	0	3.10167e-06	2
kidney	NKX3-2	HNF1B	2.51528	0	0	3.11844e-06	2
kidney	HNF1A	CEBPA	1.74761	1	2	3.1296e-06	1
kidney	DDIT3_CEBPA	HNF1B	1.63131	0	0	3.20287e-06	2
kidney	HLF	HNF1B	4.29046	0	0	3.24457e-06	3
kidney	AR	HNF1B	1.28139	0	0	3.38739e-06	1
kidney	AP1	HNF1B	3.34313	0	0	3.50908e-06	2
kidney	HNF1A	PPARG	2.34566	0	0	3.5524e-06	1
kidney	PAX4	HNF1B	2.58482	0	0	3.66945e-06	1
kidney	HNF1A	ELF5	2.17335	0	0	3.70371e-06	2
kidney	RREB1	HNF1B	1.21536	0	0	3.82689e-06	1
kidney	HNF1A	MEF2A	3.04265	0	0	4.07387e-06	2
kidney	HNF1A	NKX2-5	3.19881	0	0	4.17236e-06	1
kidney	HNF1A	MYC_MAX	2.38185	0	0	4.37008e-06	1
kidney	HNF1A	BRCA1	1.21708	0	1	4.45224e-06	1	STAT3
kidney	HNF1A	NOBOX	4.15588	0	0	4.54643e-06	3
kidney	HNF1A	TCFCP2L1	2.00999	0	0	4.67661e-06	2
kidney	PBX1	HNF1B	4.25165	0	0	4.68816e-06	3
kidney	HLTF	HNF1B	1.33046	0	0	5.2352e-06	1
kidney	EWSR1-FLI1	HNF1B	1.08037	0	0	5.44102e-06	1
kidney	HNF1A	SOX2	1.5537	0	0	5.57134e-06	2
kidney	FOXI1	HNF1B	2.42057	0	0	5.6549e-06	1
kidney	ESRRB	HNF1B	3.13117	0	0	5.6659e-06	2
kidney	PAX6	HNF1B	2.95165	0	0	5.68099e-06	1
kidney	TCFCP2L1	HNF1B	1.23457	0	0	5.78193e-06	2
kidney	HNF1A	FEV	2.85392	0	0	5.79029e-06	1
kidney	HNF1A	NR4A2	2.4858	0	0	5.84596e-06	1
kidney	EVI1	HNF1A	2.93103	0	0	6.00217e-06	2
kidney	HNF1A	PBX1	2.60449	0	0	6.50451e-06	1
kidney	HNF1B	HOXA5	2.9962	0	0	6.6034e-06	1
kidney	HAND1_TCFE2A	HNF1B	0.598911	0	0	6.67251e-06	1
kidney	HNF1A	FOXA1	3.30635	0	0	6.70593e-06	1
kidney	NFIL3	HNF1A	2.62955	0	0	6.70946e-06	1
kidney	FOXD3	HNF1A	2.90675	0	0	7.25745e-06	1
kidney	CTCF	HNF1B	2.2508	0	0	7.33307e-06	1
kidney	TEAD1	HNF1B	1.70162	0	0	7.37463e-06	1
kidney	HNF1B	FEV	1.90511	0	0	7.52465e-06	2
kidney	FOXQ1	HNF1A	3.98797	0	0	7.6147e-06	1
kidney	HNF1A	MAX	1.94362	0	0	7.66084e-06	1
kidney	HNF1A	SPIB	2.00293	0	0	7.79527e-06	1
kidney	HNF1A	NFIC	1.92812	0	0	8.0884e-06	1
kidney	HLF	HNF1A	2.10766	0	0	8.5734e-06	1
kidney	HNF1A	NKX3-1	3.61758	0	0	8.65881e-06	2
kidney	NF-KAPPAB	HNF1B	1.04678	0	0	8.66999e-06	1
kidney	SPI1	HNF1B	2.09817	0	0	8.78437e-06	2
kidney	PPARG	HNF1B	3.15695	0	0	8.80424e-06	1
kidney	CEBPA	HNF1B	2.13627	0	1	9.65807e-06	2	HNF1A
liver	HNF1A	HNF4A	2.03099	1	2	8.62643e-13	3
liver	HNF1A	HNF1B	6.31204	1	2	1.44729e-12	14
liver	HNF1A	MZF1_1-4	1.45476	0	0	6.4978e-12	2
liver	HNF1A	PRRX2	4.06338	0	0	3.04344e-11	4
liver	HNF1A	NFIC	1.92812	0	0	4.19493e-11	5
liver	HNF1A	NR1H2_RXRA	2.96073	0	0	2.19443e-10	1
liver	HNF1A	FOXA2	3.37205	0	0	5.67095e-10	4
liver	EN1	HNF1A	2.2185	0	0	1.04294e-09	2
liver	HNF1A	NKX3-2	1.06715	0	0	1.09832e-09	4
liver	HNF1A	RORA_2	1.885	0	0	1.20921e-09	4
liver	GATA1	HNF1A	2.31302	0	1	1.3832e-09	2	STAT3
liver	HNF1A	NFATC2	2.79099	0	0	1.39256e-09	4
liver	FOXL1	HNF1A	1.60056	0	0	1.65615e-09	4
liver	HNF1A	NR2E3	0.235365	0	0	1.86634e-09	1
liver	EVI1	HNF1A	2.93103	0	0	2.04899e-09	1
liver	HNF1A	SPIB	2.00293	0	0	2.35374e-09	2
liver	HNF1A	HLTF	2.37414	0	0	2.39402e-09	4
liver	HNF4A	HNF1B	1.66825	0	1	2.82183e-09	1	HNF1A
liver	HNF1A	NKX2-5	3.19881	0	0	3.46757e-09	3
liver	HNF1A	RXRA_VDR	2.9773	0	0	3.47368e-09	1
liver	FOXD3	HNF1A	2.90675	0	0	3.9865e-09	1
liver	HNF1A	HAND1_TCFE2A	2.09026	0	0	4.25368e-09	1
liver	HNF1A	PDX1	3.04092	0	0	4.35245e-09	1
liver	FOXI1	HNF1A	3.87044	0	0	4.47919e-09	1
liver	HNF1A	SOX17	2.2008	0	0	4.72167e-09	1
liver	HNF1A	MYF	1.38805	0	0	4.72188e-09	1
liver	HNF1A	HOXA5	2.87407	0	0	5.04915e-09	2
liver	HNF1A	FEV	2.85392	0	0	5.74232e-09	1
liver	HNF1A	PAX4	3.70531	0	0	5.80123e-09	1
liver	HNF1A	SOX2	1.5537	0	0	5.89344e-09	1
liver	HNF1A	PAX6	1.8591	0	0	5.92495e-09	1
liver	HNF1A	NFE2L1_MAFG	1.65358	0	0	6.06472e-09	1
liver	HNF1A	ZFP423	2.25601	0	0	6.11156e-09	1
liver	HNF1A	FOXA1	3.30635	0	0	6.41504e-09	2
liver	HNF1A	REST	1.08464	0	0	6.83041e-09	1
liver	HNF1A	ARID3A	3.07619	0	0	6.91129e-09	3
liver	HNF1A	TAL1_TCF3	2.15157	0	0	6.93487e-09	2
liver	HNF1A	MYC_MAX	2.38185	0	0	7.2203e-09	1
liver	HNF1A	LHX3	5.20284	0	0	8.07754e-09	3
liver	HNF1A	TCFCP2L1	2.00999	0	0	8.22682e-09	1
liver	NR2F1	HNF1A	2.81439	0	1	8.23773e-09	1	HNF4A
liver	HNF1A	NFE2L2	1.0127	0	0	8.48268e-09	1
liver	HNF1A	POU5F1	2.2909	0	0	9.04589e-09	2
liver	NFIL3	HNF1A	2.62955	0	0	9.04589e-09	2
liver	HNF1A	SOX10	2.07504	0	1	9.05224e-09	2	CEBPA
liver	HNF1A	ELF5	2.17335	0	0	9.40878e-09	2
liver	FOXC1	HNF1A	1.68744	0	0	9.61818e-09	1
liver	HNF1A	RELA	-0.10614	0	1	1.00299e-08	1	STAT3
liver	HNF1A	ZNF143	2.47336	0	0	1.00299e-08	1
liver	HNF1A	NOBOX	4.15588	0	0	1.03511e-08	2
liver	HNF1A	SOX9	2.4686	0	0	1.04074e-08	1
liver	HNF1A	SRF	2.05718	0	0	1.04074e-08	1
liver	HNF1A	BRCA1	1.21708	0	1	1.04441e-08	2	STAT3
liver	HNF1A	ZNF354C	1.59606	0	0	1.08997e-08	1
liver	HNF1A	NKX3-1	3.61758	0	0	1.12634e-08	2
liver	HNF1A	MAX	1.94362	0	0	1.13804e-08	1
liver	HNF1A	CEBPA	1.74761	1	2	1.18049e-08	1
liver	MZF1_1-4	HNF1B	1.15817	0	0	1.75116e-08	1
liver	HNF1B	NFIC	2.46049	0	0	1.16246e-07	3
liver	NFKB1	HNF1B	0.954356	0	0	2.30473e-07	1
liver	PBX1	HNF1B	4.25165	0	0	2.62353e-07	1
liver	NFE2L2	HNF1B	2.18148	0	0	3.86819e-07	3
liver	EN1	HNF1B	1.72112	0	0	5.8672e-07	1
liver	GATA1	HNF1B	1.99712	0	0	1.18066e-06	1
liver	SRY	HNF1B	3.27312	0	0	1.95551e-06	1
liver	HNF1B	NR2E3	1.42089	0	0	2.02939e-06	1
liver	EVI1	HNF1B	1.56109	0	0	2.05467e-06	1
liver	RORA_1	HNF1B	3.5901	0	0	2.32179e-06	1
liver	PRRX2	HNF1B	3.99995	0	0	2.33343e-06	2
liver	POU5F1	HNF1B	2.2415	0	0	2.44631e-06	3
liver	RXRA_VDR	HNF1B	1.65974	0	0	2.83964e-06	1
liver	NKX3-2	HNF1B	2.51528	0	0	2.9203e-06	4
liver	HNF1B	RXR_RAR_DR5	2.17917	0	0	3.19196e-06	1
liver	LHX3	HNF1B	4.98416	0	0	3.35853e-06	4
liver	PAX4	HNF1B	2.58482	0	0	3.42466e-06	1
liver	HNF1B	ESR2	0.769512	0	0	3.63341e-06	1
liver	FOXI1	HNF1B	2.42057	0	0	3.64068e-06	1
liver	REST	HNF1B	0.521589	0	0	3.82939e-06	1
liver	TAL1_TCF3	HNF1B	2.10898	0	0	3.95668e-06	2
liver	HNF1B	FEV	1.90511	0	0	4.58931e-06	2
liver	HAND1_TCFE2A	HNF1B	0.598911	0	0	4.67951e-06	1
liver	TEAD1	HNF1B	1.70162	0	0	4.69109e-06	1
liver	MZF1_1-4	HNF4A	2.60074	0	0	4.96767e-06	1
liver	SRF	HNF1B	1.50215	0	1	5.13637e-06	2	CREB1
liver	PBX1	HNF4A	1.48022	0	0	5.16403e-06	3
liver	NFATC2	HNF1B	1.67444	0	0	5.204e-06	1
liver	ESRRB	HNF1B	3.13117	0	0	5.80813e-06	1
liver	FOXL1	HNF1B	2.71007	0	0	5.86797e-06	1
liver	SOX2	HNF1B	2.20634	0	0	6.41293e-06	1
liver	FOXA1	HNF1B	2.15664	0	0	6.41751e-06	1
liver	ARID3A	HNF1B	4.1465	0	0	6.44216e-06	4
liver	NKX2-5	HNF1B	2.70233	0	0	6.79183e-06	1
liver	RORA_2	HNF1B	3.62277	0	0	6.97051e-06	2
liver	TLX1_NFIC	HNF1B	2.28155	0	0	7.05896e-06	1
liver	HNF1B	HOXA5	2.9962	0	0	7.07205e-06	1
liver	SPIB	HNF1B	1.87976	0	0	7.97336e-06	1
liver	NKX3-1	HNF1B	3.78202	0	0	8.14721e-06	1
liver	HNF1B	SOX10	2.46998	0	0	8.19674e-06	2
liver	HLTF	HNF1B	1.33046	0	0	8.47887e-06	3
liver	ZNF143	HNF1B	1.0908	0	0	8.75278e-06	1
liver	RELA	HNF1B	1.56105	0	0	9.00173e-06	1
liver	ELF5	HNF1B	1.39188	0	0	9.257e-06	2
liver	SOX9	HNF1B	3.09225	0	1	9.6509e-06	1	CREB1
liver	FOXC1	HNF1B	2.24923	0	0	9.71282e-06	1
liver	BRCA1	HNF1B	1.52249	0	1	9.84387e-06	1	CREB1
liver	GFI	HNF1B	2.90202	0	0	9.99205e-06	1
lymph_node	SPI1	ETS1	5.90405	1	2	1.22152e-08	2	NFKB1
lymph_node	MZF1_1-4	SPI1	3.02002	0	0	1.77955e-08	2
lymph_node	MYF	SPI1	3.36005	0	0	5.28302e-08	2
lymph_node	FOXQ1	SPI1	2.41537	0	0	7.74804e-08	1
lymph_node	SPI1	ZFP423	0.691507	0	0	8.58428e-08	1
lymph_node	MZF1_5-13	SPI1	2.43937	0	0	9.35277e-08	1
lymph_node	SPI1	RXR_RAR_DR5	2.49212	0	0	1.04889e-07	1
lymph_node	IRF1	SPI1	3.84159	0	1	2.90505e-07	2	NF-KAPPAB, NFKB1
lymph_node	SPI1	STAT3	5.83498	0	1	3.43471e-07	1	GATA1, GATA2, NF-KAPPAB, NFKB1
lymph_node	SPI1	ARID3A	1.06339	0	0	3.51142e-07	2
lymph_node	SPI1	NOBOX	1.06339	0	0	4.19065e-07	1
lymph_node	SPI1	SOX5	1.58049	0	0	4.51612e-07	1
lymph_node	FOXA2	SPI1	1.33822	0	0	5.02091e-07	2
lymph_node	SPI1	NFATC2	1.55851	0	0	5.13824e-07	1
lymph_node	SPI1	ESR1	1.70634	0	1	6.21698e-07	2	CEBPA, NFKB1, TBP
lymph_node	FOXI1	SPI1	1.19104	0	0	6.273e-07	2
lymph_node	SPI1	INSM1	2.12646	0	0	6.605e-07	2
lymph_node	E2F1	SPI1	0.989034	0	1	9.4489e-07	2	NF-KAPPAB, NFKB1, SPIB, TBP
lymph_node	PAX5	SPI1	2.26621	0	1	1.17223e-06	2	ETS1, TBP
lymph_node	SPI1	PLAG1	1.64083	0	0	1.21119e-06	1
lymph_node	FOXF2	SPI1	1.27444	0	1	1.23787e-06	1	TBP
lymph_node	SPI1	NR1H2_RXRA	1.52431	0	0	1.26089e-06	1
lymph_node	GATA1	SPI1	2.2846	1	2	1.28239e-06	1
lymph_node	FOXL1	SPI1	1.06339	0	0	1.30284e-06	1
lymph_node	SPI1	CEBPA	1.40466	1	2	1.30943e-06	2	GATA2, NFYA
lymph_node	MAX	SPI1	0.387959	0	0	1.32103e-06	1
lymph_node	FOXC1	SPI1	3.92454	0	0	1.38221e-06	1
lymph_node	SPI1	SRF	2.54957	0	1	1.42544e-06	1	NFYA
lymph_node	SPI1	TAL1_GATA1	1.83382	0	0	1.42544e-06	1
lymph_node	NR2F1	SPI1	3.21459	0	0	1.51723e-06	1
lymph_node	SPI1	EBF1	2.87169	0	0	1.55857e-06	2
lymph_node	SPI1	STAT1	5.16012	0	0	2.06594e-06	1
lymph_node	SPI1	PDX1	2.01672	0	0	2.11869e-06	1
lymph_node	ARNT_AHR	SPI1	0.494296	0	0	2.17921e-06	1
lymph_node	SPI1	HAND1_TCFE2A	1.72002	0	0	2.25491e-06	1
lymph_node	SPI1	REL	4.44807	0	1	2.30997e-06	1	NF-KAPPAB, NFKB1, TBP
lymph_node	SPI1	SPZ1	1.84996	0	0	2.30997e-06	1
lymph_node	GATA3	SPI1	1.79358	0	1	2.37617e-06	1	ETS1
lymph_node	SPI1	POU5F1	2.60061	0	0	2.45649e-06	1
lymph_node	ELK4	SPI1	4.85699	0	0	2.68605e-06	1
lymph_node	SPI1	ZEB1	1.60296	0	0	2.99914e-06	1
lymph_node	SPI1	TAL1_TCF3	0.206623	0	0	3.01368e-06	1
lymph_node	SPI1	ELF5	6.31872	0	0	3.19576e-06	8
lymph_node	CREB1	SPI1	0.851231	0	0	3.26968e-06	1
lymph_node	SPI1	TCFCP2L1	1.91931	0	0	3.35507e-06	1
lymph_node	SPI1	YY1	0.0242927	0	0	3.46589e-06	1
lymph_node	HNF1A	SPI1	2.06391	0	1	3.55378e-06	1	CEBPA
lymph_node	RUNX1	SPI1	1.86917	0	1	3.55378e-06	1	CEBPA, ETS1
lymph_node	FOXD3	SPI1	1.91052	0	0	3.60891e-06	1
lymph_node	SPI1	ZNF143	3.32184	0	0	3.61234e-06	1
lymph_node	SPI1	FEV	6.94348	0	0	3.66992e-06	5
lymph_node	SPI1	ESR2	1.32403	0	0	3.69799e-06	1
lymph_node	NFYA	SPI1	1.3166	1	2	3.78448e-06	1	CEBPA
lymph_node	MYC_MAX	SPI1	0.0281956	0	0	3.81566e-06	1
lymph_node	PPARG	SPI1	2.5198	0	0	3.86724e-06	1
lymph_node	SPI1	NR4A2	2.00132	0	0	4.06315e-06	1
lymph_node	SPI1	TLX1_NFIC	1.97773	0	0	4.09114e-06	1
lymph_node	SOX9	SPI1	1.27147	0	0	4.20171e-06	1
lymph_node	HLF	SPI1	0.84986	0	0	4.53893e-06	1
lymph_node	SPI1	BRCA1	1.28234	0	1	4.64194e-06	1	ETS1, NFKB1, NFYA
lymph_node	SPI1	AP1	1.01917	0	1	4.82136e-06	1	ETS1, GATA2, TBP
lymph_node	FOXD1	SPI1	1.76218	0	0	4.8384e-06	1
lymph_node	RXRA_VDR	SPI1	2.93407	0	0	4.85294e-06	1
lymph_node	NKX2-5	RXR_RAR_DR5	1.47149	0	0	8.25602e-06	1
muscle	MEF2A	TBP	5.50786	0	1	5.90943e-09	3	TEAD1
muscle	MEF2A	ZFP423	0.65937	0	0	1.55756e-07	2
muscle	NHLH1	MEF2A	0.602592	0	0	2.24012e-07	3
muscle	MEF2A	NFIC	1.69827	0	0	2.57495e-07	3
muscle	MEF2A	PAX2	0.954214	0	0	2.90851e-07	1
muscle	MEF2A	SRF	5.22592	0	1	3.00433e-07	2	TEAD1
muscle	MEF2A	REST	1.42918	0	0	6.77176e-07	2
muscle	MEF2A	TP53	0.47511	0	0	1.19133e-06	1
muscle	MEF2A	TEAD1	0.834228	1	2	1.34479e-06	1
muscle	MEF2A	NF-KAPPAB	1.23623	0	0	1.62819e-06	1
muscle	EVI1	MEF2A	1.9983	0	0	1.69946e-06	1
muscle	FOXD3	TBP	1.24394	0	0	1.87471e-06	1
muscle	TBP	PLAG1	1.91317	0	0	2.37248e-06	3
muscle	MEF2A	MYF	0.97136	0	0	2.99027e-06	1
muscle	ARNT_AHR	MEF2A	1.23623	0	0	3.10446e-06	1
muscle	MEF2A	EWSR1-FLI1	1.18689	0	0	3.40495e-06	1
muscle	SRF	TBP	5.42361	0	1	3.44884e-06	4	REL, RELA, SP1, TEAD1
muscle	NR2F1	MEF2A	0.972847	0	0	3.83301e-06	1
muscle	MEF2A	ELK4	0.407747	0	0	4.00758e-06	1
muscle	TFAP2A	TBP	2.18737	0	1	4.34606e-06	4	MYC, TP53
muscle	PAX2	TBP	1.12315	0	0	4.69385e-06	1
muscle	MEF2A	NFKB1	1.19497	0	0	4.77868e-06	1
muscle	MEF2A	RORA_1	2.65822	0	0	5.04311e-06	1
muscle	MEF2A	NOBOX	2.93808	0	0	5.38816e-06	2
muscle	SP1	TBP	2.04167	1	2	5.50043e-06	1	AR, E2F1, ESR1, MYC, REL, RELA, TP53
muscle	GATA2	MEF2A	0.76623	0	0	5.79454e-06	1
muscle	FOXQ1	MEF2A	3.14333	0	0	6.18541e-06	1
muscle	NFIL3	MEF2A	1.70906	0	0	6.18541e-06	1
muscle	IRF2	MEF2A	1.39312	0	0	6.35524e-06	1
muscle	MEF2A	ZFX	2.18942	0	0	6.42148e-06	1
muscle	MEF2A	YY1	2.14456	0	0	6.68092e-06	1
muscle	MEF2A	RREB1	0.238339	0	0	7.29472e-06	1
muscle	MEF2A	MIZF	0.772568	0	0	7.87766e-06	1
muscle	MEF2A	SOX2	2.22255	0	0	8.01401e-06	2
muscle	MEF2A	NFE2L2	0.552882	0	0	8.05038e-06	2
muscle	MEF2A	CTCF	0.951328	0	0	8.08629e-06	1
muscle	MEF2A	MZF1_1-4	0.948552	0	0	8.19713e-06	1
muscle	MEF2A	STAT1	2.38596	0	0	8.77764e-06	1
muscle	MEF2A	EGR1	0.499935	0	0	9.36567e-06	1
muscle	MEF2A	PAX6	0.810965	0	0	9.52709e-06	1
muscle	MEF2A	MZF1_5-13	1.58369	0	0	9.93661e-06	1
pancreas	AR	TAL1_GATA1	1.60619	0	0	3.89557e-06	3
pancreas	MZF1_1-4	TAL1_GATA1	1.96604	0	0	4.88471e-06	1
pancreas	E2F1	TAL1_GATA1	1.86156	0	0	1.10243e-05	1
pancreas	ESR1	TAL1_GATA1	1.23075	0	0	1.49344e-05	1
pancreas	TLX1_NFIC	TAL1_GATA1	1.44888	0	0	2.65484e-05	2
pancreas	ARNT_AHR	TAL1_GATA1	2.25233	0	0	2.86326e-05	3
pancreas	TBP	TAL1_GATA1	1.52104	0	0	3.63691e-05	3
pancreas	CREB1	PAX2	4.43659	0	0	6.60521e-05	1
pancreas	MZF1_1-4	PAX2	1.86434	0	0	6.82716e-05	1
pancreas	TAL1_GATA1	INSM1	2.54593	0	0	7.44036e-05	2
pancreas	NHLH1	TAL1_GATA1	2.43891	0	0	7.86276e-05	1
pancreas	PAX2	PBX1	2.72624	0	0	8.55293e-05	1
pancreas	RREB1	TAL1_GATA1	2.01977	0	0	8.79466e-05	2
pancreas	ARNT	TAL1_GATA1	1.77013	0	0	8.79505e-05	1
stomach	EWSR1-FLI1	PLAG1	3.53124	0	0	7.75992e-06	2
stomach	MYC	PLAG1	3.39262	0	0	1.40724e-05	2
stomach	PAX6	PLAG1	1.59077	0	0	1.53774e-05	1
stomach	ZEB1	PLAG1	3.758	0	0	3.23726e-05	1
stomach	MYF	PLAG1	4.16545	0	0	7.5124e-05	1
stomach	HAND1_TCFE2A	PLAG1	2.20386	0	0	8.44017e-05	1
stomach	REST	MYC	3.049	0	0	8.57395e-05	2
testis	FOXC1	HOXA5	2.56748	0	0	2.53153e-06	5
testis	ARNT_AHR	USF1	5.00267	0	0	6.08588e-06	4
testis	ARNT_AHR	NOBOX	1.18324	0	0	9.69269e-06	2
testis	ARNT_AHR	NKX2-5	1.7148	0	0	1.64436e-05	1
testis	ARNT_AHR	MYB	1.67182	0	0	2.19156e-05	2
testis	ARNT_AHR	LHX3	0.517174	0	0	2.79692e-05	2
testis	ARNT_AHR	EGR1	5.58432	0	0	2.87251e-05	5
testis	ARNT_AHR	ETS1	0.891598	0	0	4.36293e-05	1
testis	ARNT_AHR	MZF1_1-4	1.83258	0	0	4.41005e-05	3
testis	ARNT_AHR	NFYA	1.48909	0	0	5.16652e-05	1
testis	ARNT_AHR	HNF1B	1.31665	0	0	5.99702e-05	1
testis	PBX1	FOXA1	2.62333	0	0	8.22602e-05	2
testis	ARNT_AHR	RORA_1	2.81341	0	0	8.2508e-05	2
testis	ARNT_AHR	PRRX2	-2.22045e-16	0	0	8.74144e-05	1
testis	ARNT	ARNT_AHR	1.60944	0	0	9.2914e-05	6
testis	HLTF	FOXA1	1.77156	0	0	9.5544e-05	2
tongue	NFIL3	NFKB1	0.141245	0	0	7.73985e-06	2
tongue	TFAP2A	NFKB1	3.41406	0	0	8.6188e-06	1
tongue	GATA3	NKX3-1	0.223144	0	0	1.15253e-05	1
tongue	GATA3	NFATC2	1.92921	0	0	1.27193e-05	1
tongue	TFAP2A	REL	2.89201	0	0	1.37957e-05	2
tongue	FOXQ1	HNF1A	3.98797	0	0	2.74273e-05	2
tongue	PAX2	REL	1.62675	0	0	3.58618e-05	4
tongue	TFAP2A	USF1	2.86231	0	0	3.97691e-05	1
tongue	GFI	NFKB1	3.40844	0	0	4.22323e-05	1
tongue	NFKB1	EBF1	4.9618	0	0	5.40926e-05	3
tongue	MYC	ARID3A	0.0475606	0	0	9.43225e-05	1
tongue	E2F1	NFKB1	3.36705	1	2	9.67323e-05	4	BRCA1, NF-KAPPAB, SP1
bladder	ELK1	NFYA	1.73597	0	1	5.19802e-05	3	BRCA1, SRF
bladder	ELK1	NOBOX	0.393551	0	0	7.39859e-05	1
bladder	NFYA	NOBOX	3.96487	0	0	9.50302e-05	1
eye	T	HNF1B	3.58188	0	0	2.08123e-05	2
eye	SP1	NFKB1	4.87428	1	2	2.26181e-05	2	AR, BRCA1, E2F1, ESR1, ETS1, REL, RELA
eye	MZF1_1-4	SP1	5.36104	0	0	7.35475e-05	1
eye	SP1	TAL1_TCF3	0.991288	0	0	9.74262e-05	1
heart	MEF2A	MAFB	1.23623	0	0	3.18259e-05	1
heart	MEF2A	NFKB1	1.19497	0	0	4.08107e-05	3
heart	MEF2A	REST	1.42918	0	0	5.20685e-05	1
heart	MEF2A	TBP	5.50786	0	1	5.83893e-05	4	TEAD1
heart	MEF2A	EWSR1-FLI1	1.18689	0	0	6.25092e-05	1
heart	MEF2A	SOX17	0.5921	0	0	7.94421e-05	3
placenta	RREB1	PDX1	0.5832	0	0	6.27244e-05	2
placenta	ESRRB	POU5F1	2.12176	0	0	8.76958e-05	2
peripheral_nervous_system	ELK4	REL	4.56754	0	1	9.56038e-05	3	SRF
small_intestine	NFYA	TBP	1.12227	0	1	5.3786e-05	2	SP1, SPI1, TP53
adipose	MZF1_5-13	NFYA	2.84285	0	0	0	4
adipose	NFYA	MYB	2.44377	0	0	1.11022e-16	1
adipose	NFYA	TBP	1.12227	0	1	5.55112e-16	7	SP1, SPI1, TP53
adipose	MZF1_5-13	TBP	1.47904	0	0	7.77156e-16	3
adipose	ELK1	NFYA	1.73597	0	1	9.99201e-16	7	BRCA1, SRF
adipose	NFYA	ETS1	1.64664	0	1	1.11022e-15	8	BRCA1, SP1, SPI1
adipose	ELK1	MZF1_5-13	2.17073	0	0	1.44329e-15	3
adipose	NFYA	SP1	1.8749	1	2	1.88738e-15	1	BRCA1, SRF, TP53
adipose	MZF1_5-13	ETS1	2.91848	0	0	4.21885e-15	4
adipose	NFYA	EGR1	1.14387	0	1	8.77076e-15	3	SP1, TP53
adipose	NFYA	MIZF	1.95108	0	0	9.65894e-15	3
adipose	NFYA	NKX3-1	1.80963	0	1	1.0103e-14	2	SRF
adipose	MZF1_5-13	MIZF	2.91101	0	0	1.69864e-14	1
adipose	ARNT_AHR	NFYA	1.48909	0	0	2.58682e-14	4
adipose	CREB1	NFYA	2.08574	0	1	2.59792e-14	4	BRCA1, SRF, TP53
adipose	MZF1_5-13	EGR1	4.64579	0	0	4.38538e-14	2
adipose	ELK1	TBP	1.675	0	0	5.02931e-14	4
adipose	EN1	NFYA	1.84555	0	0	6.4504e-14	4
adipose	EN1	MZF1_5-13	2.78019	0	0	7.89369e-14	2
adipose	ARNT_AHR	MZF1_5-13	2.34592	0	0	9.41469e-14	2
adipose	NFYA	GABPA	1.17056	0	1	1.31117e-13	4	SP1
adipose	MZF1_5-13	MYB	1.75152	0	0	1.36779e-13	5
adipose	NFYA	ELK4	1.40691	0	1	1.90847e-13	3	BRCA1, SRF
adipose	SP1	TBP	2.04167	1	2	2.01505e-13	1	AR, E2F1, ESR1, MYC, REL, RELA, TP53
adipose	CREB1	MZF1_5-13	1.75613	0	0	2.05946e-13	4
adipose	NFYA	USF1	1.27524	1	2	2.81997e-13	6
adipose	ELK1	LHX3	1.48862	0	0	3.22076e-13	2
adipose	MYB	TBP	1.28699	0	1	3.59157e-13	2	PAX5
adipose	MZF1_5-13	ELK4	1.55102	0	0	4.47753e-13	1
adipose	ETS1	TBP	1.08846	0	1	4.5064e-13	5	AP1, NR3C1, PAX5, SP1, SPI1
adipose	MZF1_5-13	GABPA	3.48387	0	0	5.52558e-13	3
adipose	NFYA	SOX10	0.708734	0	1	6.14175e-13	1	CEBPA, SP1
adipose	MZF1_5-13	HNF1B	1.68571	0	0	6.14953e-13	1
adipose	E2F1	NFYA	3.386	0	1	9.42468e-13	2	BRCA1, SP1, TP53
adipose	TBP	MIZF	1.88127	0	0	1.31439e-12	2
adipose	TFAP2A	NFYA	2.84121	0	1	1.4555e-12	2	TP53
adipose	CREB1	TBP	0.933333	0	1	1.48626e-12	7	NR3C1, TP53
adipose	NFYA	MAFB	3.18379	0	0	1.6962e-12	6
adipose	MZF1_5-13	USF1	1.57581	0	0	1.81233e-12	7
adipose	NFYA	NFKB1	2.02356	0	1	1.83931e-12	2	BRCA1, SP1, SPI1
adipose	ELK1	EGR1	2.77559	0	0	1.89038e-12	3
adipose	MZF1_1-4	NFYA	2.41629	0	0	2.00784e-12	2
adipose	ARNT_AHR	ELK1	1.71611	0	0	2.17937e-12	2
adipose	TBP	EGR1	1.80412	0	1	2.29072e-12	3	RELA, SP1, TP53
adipose	ARNT_AHR	TBP	1.59409	0	0	2.33324e-12	3
adipose	FOXQ1	ARID3A	1.68683	0	0	2.37288e-12	1
adipose	MZF1_5-13	SP1	5.36947	0	0	2.70217e-12	13
adipose	ELK1	ETS1	5.8864	0	1	2.83551e-12	12	BRCA1
adipose	USF1	TBP	1.28099	0	1	3.06832e-12	8	ESR1
adipose	TFAP2A	MZF1_5-13	2.62455	0	0	3.75144e-12	2
adipose	NFYA	PAX4	1.94124	0	0	4.2335e-12	3
adipose	ELK1	MYB	2.22062	0	0	5.20972e-12	5
adipose	CREB1	ELK1	3.2901	0	1	5.57709e-12	3	BRCA1, SRF
adipose	PRRX2	ARID3A	4.30507	0	0	6.5169e-12	2
adipose	MZF1_5-13	SOX10	2.21297	0	0	6.73916e-12	1
adipose	NFYA	PLAG1	4.04828	0	0	7.70517e-12	2
adipose	NFYA	ZFP423	4.15367	0	0	8.60045e-12	1
adipose	EN1	SOX5	3.01472	0	0	9.32732e-12	1
adipose	GABPA	TBP	1.58596	0	1	9.56557e-12	3	SP1
adipose	KLF4	NFYA	3.49904	0	1	1.01517e-11	7	SP1, TP53
adipose	NFYA	RORA_2	2.70529	0	0	1.01756e-11	1
adipose	NFYA	PBX1	5.51303	0	0	1.02941e-11	2
adipose	ELK1	MIZF	5.35617	0	0	1.10145e-11	5
adipose	MZF1_5-13	MAFB	2.16973	0	0	1.47473e-11	4
adipose	NFYA	RREB1	4.29017	0	0	1.5226e-11	3
adipose	CREB1	ETS1	1.05342	0	1	1.53081e-11	2	BRCA1, NR3C1
adipose	ARNT_AHR	ETS1	0.891598	0	0	1.58775e-11	2
adipose	ELK1	SP1	2.55988	0	1	1.59108e-11	8	BRCA1, KLF4, SRF
adipose	NFYA	TAL1_GATA1	2.99472	0	0	1.59187e-11	3
adipose	NFYA	PAX2	2.95996	0	0	1.63171e-11	5
adipose	EN1	TBP	0.83956	0	1	1.81569e-11	7	AP1, PAX6
adipose	IRF2	NFYA	2.12042	0	0	1.87669e-11	6
adipose	ELK1	NKX3-2	2.28108	0	0	1.90332e-11	2
adipose	ETS1	MYB	3.02545	0	1	1.95632e-11	6	PAX5
adipose	ELK4	TBP	1.72453	0	0	1.9625e-11	3
adipose	MAX	NFYA	1.7882	0	0	2.07385e-11	2
adipose	KLF4	MZF1_5-13	4.4054	0	0	2.1566e-11	2
adipose	CREB1	MYB	2.29046	0	0	2.37915e-11	1
adipose	NFYA	NOBOX	3.96487	0	0	2.47528e-11	1
adipose	HLF	NFYA	2.41643	0	0	2.82363e-11	4
adipose	ETS1	MIZF	4.16246	0	0	2.92065e-11	3
adipose	MZF1_5-13	PAX4	3.20944	0	0	3.34531e-11	3
adipose	ELK1	USF1	1.53409	0	0	3.46276e-11	4
adipose	EN1	ELK1	2.2155	0	0	3.49869e-11	6
adipose	ELK4	ETS1	6.28391	0	1	3.92091e-11	1	BRCA1
adipose	ARNT_AHR	MIZF	2.37635	0	0	4.29987e-11	1
adipose	MZF1_5-13	NFKB1	4.9486	0	0	4.32014e-11	7
adipose	NFYA	ELF5	1.15975	0	0	4.47745e-11	1
adipose	IRF1	NFYA	1.68697	0	0	4.59105e-11	8
adipose	SP1	ETS1	3.31265	1	2	4.7066e-11	9	BRCA1, NFKB1
adipose	TBP	HOXA5	2.52999	0	0	4.75185e-11	2
adipose	E2F1	MZF1_5-13	2.13051	0	0	4.85377e-11	7
adipose	TBP	MAFB	1.16881	0	1	5.01955e-11	2	AP1
adipose	GABPA	ETS1	6.39462	0	1	5.10412e-11	4	SP1
adipose	TFAP2A	TBP	2.18737	0	1	5.56455e-11	1	MYC, TP53
adipose	EN1	ETS1	2.26906	0	1	6.23397e-11	4	AP1
adipose	CREB1	FOXQ1	0.527455	0	0	6.36211e-11	1
adipose	ETS1	EGR1	2.61204	0	1	6.54878e-11	5	SP1
adipose	FOXC1	TBP	2.59275	0	0	7.48073e-11	1
adipose	SP1	MIZF	2.69824	0	0	8.64636e-11	2
adipose	MZF1_5-13	MAX	0.659904	0	0	8.90042e-11	1
adipose	FOXQ1	PRRX2	1.67161	0	0	8.99852e-11	1
adipose	MYB	EGR1	3.11983	0	0	9.0369e-11	3
adipose	ARNT_AHR	MYB	1.67182	0	0	9.22198e-11	2
lymphocyte	AR	ELK1	2.55623	0	1	0	4	BRCA1
lymphocyte	ARNT	ELK1	1.14607	0	0	0	4
lymphocyte	ARNT	GABPA	0.902819	0	1	0	5	SP1
lymphocyte	ARNT	NFYA	1.14357	0	1	0	5	SP1
lymphocyte	ARNT_AHR	ELK1	1.71611	0	0	0	2
lymphocyte	ARNT_AHR	GABPA	1.78172	0	0	0	7
lymphocyte	ARNT_AHR	NFYA	1.48909	0	0	0	7
lymphocyte	CREB1	ELK1	3.2901	0	1	0	4	BRCA1, SRF
lymphocyte	CREB1	GABPA	1.16533	0	0	0	6
lymphocyte	CREB1	NFYA	2.08574	0	1	0	8	BRCA1, SRF, TP53
lymphocyte	DDIT3_CEBPA	ELK1	1.286	0	0	0	1
lymphocyte	E2F1	ELK1	4.09981	0	1	0	6	BRCA1
lymphocyte	E2F1	ELK4	4.21081	0	1	0	4	BRCA1
lymphocyte	E2F1	GABPA	3.97613	0	1	0	10	SP1
lymphocyte	E2F1	MIZF	3.14959	0	0	0	6
lymphocyte	E2F1	NFYA	3.386	0	1	0	5	BRCA1, SP1, TP53
lymphocyte	ELK1	AP1	1.86578	0	0	0	1
lymphocyte	ELK1	CEBPA	0.738138	0	0	0	1
lymphocyte	ELK1	CTCF	3.02976	0	0	0	7
lymphocyte	ELK1	EBF1	2.82891	0	0	0	3
lymphocyte	ELK1	EGR1	2.77559	0	0	0	3
lymphocyte	ELK1	ELF5	5.62927	0	0	0	1
lymphocyte	ELK1	ELK4	6.91372	0	1	0	31	BRCA1, SRF
lymphocyte	ELK1	ESR1	2.06726	0	1	0	4	BRCA1
lymphocyte	ELK1	ESRRB	2.94169	0	0	0	1
lymphocyte	ELK1	ETS1	5.8864	0	1	0	22	BRCA1
lymphocyte	ELK1	EVI1	2.11786	0	0	0	1
lymphocyte	ELK1	EWSR1-FLI1	5.20609	0	0	0	1
lymphocyte	ELK1	FEV	6.10678	0	0	0	1
lymphocyte	ELK1	FOXA2	0.52548	0	0	0	2
lymphocyte	ELK1	FOXD3	1.95321	0	0	0	1
lymphocyte	ELK1	FOXF2	0.952786	0	0	0	1
lymphocyte	ELK1	FOXI1	1.04391	0	0	0	2
lymphocyte	ELK1	FOXL1	0.682527	0	0	0	1
lymphocyte	ELK1	FOXQ1	0.851417	0	0	0	1
lymphocyte	ELK1	GABPA	6.87486	0	0	0	28
lymphocyte	ELK1	HAND1_TCFE2A	1.79591	0	0	0	2
lymphocyte	ELK1	HIF1A_ARNT	2.50014	0	0	0	5
lymphocyte	ELK1	HLF	1.07265	0	0	0	4
lymphocyte	ELK1	HNF1A	1.89809	0	0	0	3
lymphocyte	ELK1	HNF4A	1.7123	0	0	0	1
lymphocyte	ELK1	INSM1	3.56292	0	0	0	3
lymphocyte	ELK1	IRF1	2.91099	0	0	0	1
lymphocyte	ELK1	IRF2	3.84752	0	0	0	4
lymphocyte	ELK1	KLF4	1.95354	1	2	0	5
lymphocyte	ELK1	LHX3	1.48862	0	0	0	1
lymphocyte	ELK1	MAFB	2.3987	0	0	0	14
lymphocyte	ELK1	MAX	0.965277	0	0	0	2
lymphocyte	ELK1	MEF2A	0.307533	0	0	0	1
lymphocyte	ELK1	MIZF	5.35617	0	0	0	8
lymphocyte	ELK1	MYB	2.22062	0	0	0	12
lymphocyte	ELK1	MYC	2.00638	0	1	0	3	BRCA1
lymphocyte	ELK1	MYC_MAX	1.23731	0	0	0	4
lymphocyte	ELK1	MYCN	1.99764	0	0	0	2
lymphocyte	ELK1	MYF	2.14181	0	0	0	2
lymphocyte	ELK1	MZF1_1-4	2.12261	0	0	0	1
lymphocyte	ELK1	MZF1_5-13	2.17073	0	0	0	7
lymphocyte	ELK1	NF-KAPPAB	3.39798	0	0	0	3
lymphocyte	ELK1	NFE2L1_MAFG	1.46509	0	0	0	1
lymphocyte	ELK1	NFKB1	3.02219	0	1	0	4	BRCA1
lymphocyte	ELK1	NFYA	1.73597	0	1	0	8	BRCA1, SRF
lymphocyte	ELK1	NHLH1	1.05377	0	0	0	6
lymphocyte	ELK1	NKX3-2	2.28108	0	0	0	1
lymphocyte	ELK1	NR2E3	2.85358	0	0	0	2
lymphocyte	ELK1	NR4A2	2	0	0	0	1
lymphocyte	ELK1	PAX2	2.09369	0	0	0	8
lymphocyte	ELK1	PAX4	2.67273	0	0	0	11
lymphocyte	ELK1	PLAG1	2.24577	0	0	0	6
lymphocyte	ELK1	POU5F1	0.366925	0	0	0	1
lymphocyte	ELK1	PPARG	1.3767	0	0	0	2
lymphocyte	ELK1	PPARG_RXRA	1.77977	0	0	0	1
lymphocyte	ELK1	REL	4.57005	0	1	0	4	SRF
lymphocyte	ELK1	RELA	4.91764	0	1	0	3	BRCA1, SRF
lymphocyte	ELK1	REST	3.94654	0	0	0	5
lymphocyte	ELK1	RORA_1	2.65425	0	0	0	1
lymphocyte	ELK1	RORA_2	1.08944	0	0	0	1
lymphocyte	ELK1	RREB1	1.25107	0	0	0	3
lymphocyte	ELK1	RXR_RAR_DR5	2.23839	0	0	0	1
lymphocyte	ELK1	RXRA_VDR	2.15293	0	0	0	2
lymphocyte	ELK1	SOX17	2.42613	0	0	0	2
lymphocyte	ELK1	SOX2	1.52473	0	0	0	1
lymphocyte	ELK1	SOX9	1.16011	0	0	0	1
lymphocyte	ELK1	SP1	2.55988	0	1	0	10	BRCA1, KLF4, SRF
lymphocyte	ELK1	SPI1	5.01411	0	0	0	3
lymphocyte	ELK1	SPIB	5.36182	0	0	0	2
lymphocyte	ELK1	SPZ1	2.30409	0	0	0	2
lymphocyte	ELK1	SRF	1.20983	1	2	0	2
lymphocyte	ELK1	SRY	1.62471	0	0	0	2
lymphocyte	ELK1	STAT1	3.87824	0	1	0	1	BRCA1
lymphocyte	ELK1	TAL1_GATA1	1.83872	0	0	0	4
lymphocyte	ELK1	TAL1_TCF3	1.29743	0	0	0	2
lymphocyte	ELK1	TBP	1.675	0	0	0	8
lymphocyte	ELK1	TEAD1	2.52353	0	1	0	2	SRF
lymphocyte	ELK1	TP53	4.38134	0	1	0	3	BRCA1, KLF4
lymphocyte	ELK1	USF1	1.53409	0	0	0	7
lymphocyte	ELK1	YY1	1.49011	0	1	0	7	BRCA1
lymphocyte	ELK1	ZEB1	3.2644	0	0	0	4
lymphocyte	ELK1	ZFP423	1.50152	0	0	0	5
lymphocyte	ELK1	ZFX	3.47152	0	0	0	7
lymphocyte	ELK1	ZNF143	2.52184	0	0	0	1
lymphocyte	ELK4	MIZF	4.52299	0	0	0	13
lymphocyte	EN1	ELK1	2.2155	0	0	0	10
lymphocyte	EN1	GABPA	2.1826	0	0	0	5
lymphocyte	EN1	NFYA	1.84555	0	0	0	5
lymphocyte	FOXD1	NFYA	3.22306	0	0	0	1
lymphocyte	FOXF2	NFYA	1.60031	0	0	0	1
lymphocyte	FOXL1	GABPA	-0.0932087	0	0	0	1
lymphocyte	GABPA	EGR1	4.47625	0	1	0	5	SP1
lymphocyte	GABPA	ETS1	6.39462	0	1	0	7	SP1
lymphocyte	GABPA	FOXO3	1.47288	0	0	0	1
lymphocyte	GABPA	HIF1A_ARNT	1.87455	0	0	0	7
lymphocyte	GABPA	HNF1B	1.41279	0	0	0	1
lymphocyte	GABPA	MAFB	3.79194	0	0	0	4
lymphocyte	GABPA	MIZF	6.16257	0	0	0	12
lymphocyte	GABPA	MYB	1.21529	0	0	0	5
lymphocyte	GABPA	NKX3-2	3.93892	0	0	0	2
lymphocyte	GABPA	PAX2	2.05275	0	0	0	9
lymphocyte	GABPA	PAX4	1.79722	0	0	0	5
lymphocyte	GABPA	SP1	3.55196	1	2	0	1
lymphocyte	GABPA	USF1	2.36154	0	0	0	5
lymphocyte	GABPA	ZFP423	1.91781	0	0	0	4
lymphocyte	GABPA	ZFX	2.93383	0	0	0	7
lymphocyte	GFI	NFYA	5.33458	0	0	0	2
lymphocyte	IRF1	NFYA	1.68697	0	0	0	7
lymphocyte	KLF4	GABPA	1.36441	0	1	0	3	SP1
lymphocyte	KLF4	NFYA	3.49904	0	1	0	9	SP1, TP53
lymphocyte	MAX	NFYA	1.7882	0	0	0	3
lymphocyte	MYF	NFYA	1.64573	0	0	0	5
lymphocyte	MZF1_5-13	GABPA	3.48387	0	0	0	5
lymphocyte	MZF1_5-13	NFYA	2.84285	0	0	0	4
lymphocyte	NFIL3	ELK1	0.545177	0	0	0	2
lymphocyte	NFYA	AP1	1.28669	0	0	0	3
lymphocyte	NFYA	CTCF	4.10071	0	0	0	2
lymphocyte	NFYA	EGR1	1.14387	0	1	0	4	SP1, TP53
lymphocyte	NFYA	ELF5	1.15975	0	0	0	2
lymphocyte	NFYA	ELK4	1.40691	0	1	0	7	BRCA1, SRF
lymphocyte	NFYA	ETS1	1.64664	0	1	0	6	BRCA1, SP1, SPI1
lymphocyte	NFYA	GABPA	1.17056	0	1	0	8	SP1
lymphocyte	NFYA	HAND1_TCFE2A	1.47717	0	0	0	3
lymphocyte	NFYA	HIF1A_ARNT	0.984201	0	0	0	2
lymphocyte	NFYA	MAFB	3.18379	0	0	0	10
lymphocyte	NFYA	MIZF	1.95108	0	0	0	8
lymphocyte	NFYA	MYB	2.44377	0	0	0	5
lymphocyte	NFYA	MYC	1.58737	0	1	0	4	BRCA1, CEBPA, SP1
lymphocyte	NFYA	MYCN	1.71625	0	0	0	4
lymphocyte	NFYA	NFE2L1_MAFG	3.38297	0	0	0	4
lymphocyte	NFYA	NFE2L2	2.53648	0	0	0	2
lymphocyte	NFYA	NFIC	5.6173	0	0	0	3
lymphocyte	NFYA	NFKB1	2.02356	0	1	0	3	BRCA1, SP1, SPI1
lymphocyte	NFYA	NKX3-1	1.80963	0	1	0	1	SRF
lymphocyte	NFYA	NR1H2_RXRA	4.30121	0	0	0	1
lymphocyte	NFYA	PAX2	2.95996	0	0	0	11
lymphocyte	NFYA	PAX4	1.94124	0	0	0	4
lymphocyte	NFYA	PLAG1	4.04828	0	0	0	4
lymphocyte	NFYA	POU5F1	1.72153	0	0	0	1
lymphocyte	NFYA	RELA	1.33024	0	1	0	4	BRCA1, SP1, SRF
lymphocyte	NFYA	RORA_1	2.29033	0	0	0	1
lymphocyte	NFYA	RORA_2	2.70529	0	0	0	2
lymphocyte	NFYA	RREB1	4.29017	0	0	0	2
lymphocyte	NFYA	SOX10	0.708734	0	1	0	1	CEBPA, SP1
lymphocyte	NFYA	SOX2	2.06383	0	0	0	2
lymphocyte	NFYA	SP1	1.8749	1	2	0	2	BRCA1, SRF, TP53
lymphocyte	NFYA	SPZ1	1.82882	0	0	0	4
lymphocyte	NFYA	SRY	0.535744	0	0	0	2
lymphocyte	NFYA	TAL1_TCF3	0.751568	0	0	0	4
lymphocyte	NFYA	TBP	1.12227	0	1	0	5	SP1, SPI1, TP53
lymphocyte	NFYA	TCFCP2L1	1.81433	0	0	0	3
lymphocyte	NFYA	USF1	1.27524	1	2	0	5
lymphocyte	NFYA	YY1	2.88895	0	1	0	2	BRCA1, SP1, TP53
lymphocyte	NFYA	ZFP423	4.15367	0	0	0	7
lymphocyte	NFYA	ZFX	3.00929	0	0	0	3
lymphocyte	NHLH1	GABPA	2.1255	0	0	0	6
lymphocyte	NHLH1	NFYA	1.97836	0	0	0	7
lymphocyte	PAX2	ELK4	1.59252	0	0	0	7
lymphocyte	PAX2	MIZF	2.06674	0	0	0	5
lymphocyte	PAX5	ELK1	2.7031	0	0	0	2
lymphocyte	RUNX1	NFYA	1.76813	0	1	0	4	CEBPA
lymphocyte	T	ELK1	1.58395	0	0	0	1
lymphocyte	TFAP2A	ELK1	3.76869	0	0	0	16
lymphocyte	TFAP2A	GABPA	3.91828	0	0	0	4
lymphocyte	TFAP2A	NFYA	2.84121	0	1	0	2	TP53
hematopoietic_stem_cell	ELK1	NFYA	1.73597	0	1	0	4	BRCA1, SRF
hematopoietic_stem_cell	NFYA	GABPA	1.17056	0	1	1.33227e-15	6	SP1
hematopoietic_stem_cell	ELK1	EGR1	2.77559	0	0	6.10623e-15	1
hematopoietic_stem_cell	NFYA	ELK4	1.40691	0	1	9.21485e-15	3	BRCA1, SRF
hematopoietic_stem_cell	NFYA	EGR1	1.14387	0	1	1.69864e-14	2	SP1, TP53
hematopoietic_stem_cell	NFYA	MYB	2.44377	0	0	4.20775e-14	2
hematopoietic_stem_cell	E2F1	ELK1	4.09981	0	1	5.22915e-14	1	BRCA1
hematopoietic_stem_cell	NFYA	MIZF	1.95108	0	0	1.01474e-13	4
hematopoietic_stem_cell	CREB1	NFYA	2.08574	0	1	1.30784e-13	5	BRCA1, SRF, TP53
hematopoietic_stem_cell	ELK1	MIZF	5.35617	0	0	1.4122e-13	3
hematopoietic_stem_cell	CREB1	ELK1	3.2901	0	1	1.97842e-13	3	BRCA1, SRF
hematopoietic_stem_cell	E2F1	NFYA	3.386	0	1	2.23932e-13	3	BRCA1, SP1, TP53
hematopoietic_stem_cell	KLF4	NFYA	3.49904	0	1	2.33036e-13	4	SP1, TP53
hematopoietic_stem_cell	ELK1	KLF4	1.95354	1	2	4.80505e-13	3
hematopoietic_stem_cell	NFYA	USF1	1.27524	1	2	6.18394e-13	3
hematopoietic_stem_cell	NFYA	NKX3-1	1.80963	0	1	7.30749e-13	1	SRF
hematopoietic_stem_cell	ELK1	MYB	2.22062	0	0	9.25149e-13	8
hematopoietic_stem_cell	ARNT	NFYA	1.14357	0	1	1.48737e-12	3	SP1
hematopoietic_stem_cell	ELK1	GABPA	6.87486	0	0	1.61626e-12	16
hematopoietic_stem_cell	NFYA	NFE2L1_MAFG	3.38297	0	0	2.42995e-12	4
hematopoietic_stem_cell	EN1	ELK1	2.2155	0	0	2.76612e-12	1
hematopoietic_stem_cell	ELK1	EBF1	2.82891	0	0	4.10938e-12	4
hematopoietic_stem_cell	ELK1	USF1	1.53409	0	0	4.34031e-12	5
hematopoietic_stem_cell	MYF	NFYA	1.64573	0	0	6.17351e-12	3
hematopoietic_stem_cell	ELK1	IRF2	3.84752	0	0	6.91713e-12	3
hematopoietic_stem_cell	ARNT_AHR	NFYA	1.48909	0	0	7.49922e-12	2
hematopoietic_stem_cell	ARNT	ELK1	1.14607	0	0	7.77289e-12	5
hematopoietic_stem_cell	NFYA	PBX1	5.51303	0	0	9.07385e-12	1
hematopoietic_stem_cell	ELK1	POU5F1	0.366925	0	0	1.09653e-11	3
hematopoietic_stem_cell	EN1	NFYA	1.84555	0	0	1.23862e-11	2
hematopoietic_stem_cell	NFYA	HIF1A_ARNT	0.984201	0	0	1.43534e-11	1
hematopoietic_stem_cell	ELK1	ZFP423	1.50152	0	0	1.65566e-11	1
hematopoietic_stem_cell	NFYA	NOBOX	3.96487	0	0	2.30286e-11	1
hematopoietic_stem_cell	NFYA	ZFP423	4.15367	0	0	2.3694e-11	2
hematopoietic_stem_cell	ELK1	ELK4	6.91372	0	1	3.06133e-11	18	BRCA1, SRF
hematopoietic_stem_cell	NFYA	SPI1	1.3166	1	2	3.11713e-11	2	CEBPA
hematopoietic_stem_cell	NFYA	RXRA_VDR	2.54131	0	0	3.36849e-11	2
hematopoietic_stem_cell	ELK1	NOBOX	0.393551	0	0	3.73076e-11	1
hematopoietic_stem_cell	NFYA	CTCF	4.10071	0	0	4.55902e-11	1
hematopoietic_stem_cell	ELK1	HNF1A	1.89809	0	0	5.49771e-11	1
hematopoietic_stem_cell	IRF1	NFYA	1.68697	0	0	6.10058e-11	2
hematopoietic_stem_cell	NFYA	SPZ1	1.82882	0	0	7.09658e-11	3
hematopoietic_stem_cell	NFYA	SOX17	5.05051	0	0	7.86857e-11	2
hematopoietic_stem_cell	ELK1	RXRA_VDR	2.15293	0	0	8.43959e-11	1
hematopoietic_stem_cell	ELK1	ELF5	5.62927	0	0	8.47754e-11	2
hematopoietic_stem_cell	ELK1	IRF1	2.91099	0	0	8.50727e-11	1
hematopoietic_stem_cell	NFYA	TBP	1.12227	0	1	8.69073e-11	3	SP1, SPI1, TP53
hematopoietic_stem_cell	AR	NFYA	1.92169	0	1	8.80187e-11	2	BRCA1, CEBPA, SP1, TP53
hematopoietic_stem_cell	NHLH1	NFYA	1.97836	0	0	9.0859e-11	4
hematopoietic_stem_cell	ELK1	NR2E3	2.85358	0	0	9.2094e-11	4
retinal_pigmented_epithelium	ARNT_AHR	CREB1	3.3992	0	0	0	5
retinal_pigmented_epithelium	ARNT_AHR	NFYA	1.48909	0	0	0	4
retinal_pigmented_epithelium	CREB1	BRCA1	1.7126	1	2	0	1	TP53, YY1
retinal_pigmented_epithelium	CREB1	ELK1	3.2901	0	1	0	4	BRCA1, SRF
retinal_pigmented_epithelium	CREB1	ELK4	0.803266	0	1	0	4	BRCA1, SRF
retinal_pigmented_epithelium	CREB1	EN1	2.54618	0	0	0	5
retinal_pigmented_epithelium	CREB1	ETS1	1.05342	0	1	0	3	BRCA1, NR3C1
retinal_pigmented_epithelium	CREB1	EVI1	0.838453	0	0	0	1
retinal_pigmented_epithelium	CREB1	FOXD1	2.67016	0	0	0	1
retinal_pigmented_epithelium	CREB1	GABPA	1.16533	0	0	0	4
retinal_pigmented_epithelium	CREB1	HIF1A_ARNT	4.21678	0	0	0	2
retinal_pigmented_epithelium	CREB1	MIZF	4.61055	0	0	0	3
retinal_pigmented_epithelium	CREB1	MYB	2.29046	0	0	0	2
retinal_pigmented_epithelium	CREB1	NFYA	2.08574	0	1	0	8	BRCA1, SRF, TP53
retinal_pigmented_epithelium	CREB1	PAX2	4.43659	0	0	0	9
retinal_pigmented_epithelium	CREB1	SOX5	0.961176	0	0	0	1
retinal_pigmented_epithelium	CREB1	TBP	0.933333	0	1	0	10	NR3C1, TP53
retinal_pigmented_epithelium	CREB1	USF1	2.46441	0	0	0	4
retinal_pigmented_epithelium	CREB1	ZFP423	1.63131	0	0	0	3
retinal_pigmented_epithelium	CREB1	ZFX	4.36358	0	0	0	2
retinal_pigmented_epithelium	ELK1	NFYA	1.73597	0	1	0	2	BRCA1, SRF
retinal_pigmented_epithelium	EN1	NFYA	1.84555	0	0	0	5
retinal_pigmented_epithelium	EN1	PAX2	2.33668	0	0	0	2
retinal_pigmented_epithelium	NFYA	ELK4	1.40691	0	1	0	3	BRCA1, SRF
retinal_pigmented_epithelium	NFYA	ETS1	1.64664	0	1	0	7	BRCA1, SP1, SPI1
retinal_pigmented_epithelium	NFYA	GABPA	1.17056	0	1	0	4	SP1
retinal_pigmented_epithelium	NFYA	HIF1A_ARNT	0.984201	0	0	0	2
retinal_pigmented_epithelium	NFYA	MIZF	1.95108	0	0	0	5
retinal_pigmented_epithelium	NFYA	MYB	2.44377	0	0	0	4
retinal_pigmented_epithelium	NFYA	PAX2	2.95996	0	0	0	9
retinal_pigmented_epithelium	NFYA	SP1	1.8749	1	2	0	2	BRCA1, SRF, TP53
retinal_pigmented_epithelium	NFYA	TBP	1.12227	0	1	0	5	SP1, SPI1, TP53
retinal_pigmented_epithelium	NFYA	USF1	1.27524	1	2	0	5
retinal_pigmented_epithelium	NFYA	ZFP423	4.15367	0	0	0	6
retinal_pigmented_epithelium	NFYA	ZFX	3.00929	0	0	0	2
retinal_pigmented_epithelium	TFAP2A	CREB1	2.43302	0	1	0	4	TP53
retinal_pigmented_epithelium	CREB1	E2F1	3.40925	0	1	1.11022e-16	4	BRCA1, TP53
retinal_pigmented_epithelium	CREB1	EGR1	2.66615	0	1	1.11022e-16	4	TP53
retinal_pigmented_epithelium	CREB1	GATA3	1.77126	0	0	1.11022e-16	3
retinal_pigmented_epithelium	CREB1	SP1	0.901215	0	1	1.11022e-16	5	BRCA1, SRF, TP53, YY1
retinal_pigmented_epithelium	E2F1	NFYA	3.386	0	1	1.11022e-16	4	BRCA1, SP1, TP53
retinal_pigmented_epithelium	CREB1	NFIL3	4.60204	0	0	2.22045e-16	2
retinal_pigmented_epithelium	ELK1	PAX2	2.09369	0	0	2.22045e-16	4
retinal_pigmented_epithelium	NFYA	EGR1	1.14387	0	1	2.22045e-16	6	SP1, TP53
retinal_pigmented_epithelium	ARNT	CREB1	2.46441	0	0	4.44089e-16	2
retinal_pigmented_epithelium	CREB1	HOXA5	2.03999	0	0	4.44089e-16	1
retinal_pigmented_epithelium	CREB1	FOXQ1	0.527455	0	0	5.55112e-16	1
retinal_pigmented_epithelium	CREB1	GATA2	1.07811	0	0	5.55112e-16	1
retinal_pigmented_epithelium	CREB1	RXRA_VDR	3.84281	0	0	5.55112e-16	5
retinal_pigmented_epithelium	MZF1_5-13	NFYA	2.84285	0	0	5.55112e-16	4
retinal_pigmented_epithelium	CREB1	MZF1_5-13	1.75613	0	0	8.88178e-16	5
retinal_pigmented_epithelium	ARNT	NFYA	1.14357	0	1	9.99201e-16	3	SP1
retinal_pigmented_epithelium	CREB1	MYCN	2.06807	0	0	9.99201e-16	1
retinal_pigmented_epithelium	PAX2	MIZF	2.06674	0	0	1.33227e-15	5
retinal_pigmented_epithelium	NFYA	MYCN	1.71625	0	0	1.55431e-15	2
retinal_pigmented_epithelium	CREB1	SRY	0.642184	0	0	2.33147e-15	3
retinal_pigmented_epithelium	CREB1	MAFB	3.95522	0	0	2.55351e-15	7
retinal_pigmented_epithelium	CREB1	MZF1_1-4	1.90754	0	0	2.55351e-15	2
retinal_pigmented_epithelium	MZF1_1-4	NFYA	2.41629	0	0	2.66454e-15	3
retinal_pigmented_epithelium	ELK1	MIZF	5.35617	0	0	2.77556e-15	2
retinal_pigmented_epithelium	CREB1	CTCF	2.62703	0	0	2.9976e-15	1
retinal_pigmented_epithelium	NFYA	MAFB	3.18379	0	0	3.55271e-15	8
retinal_pigmented_epithelium	NFYA	ESR1	2.33088	0	1	3.66374e-15	3	BRCA1, CEBPA, SP1, TP53, USF1
retinal_pigmented_epithelium	NFYA	AP1	1.28669	0	0	3.88578e-15	1
retinal_pigmented_epithelium	NFYA	ELF5	1.15975	0	0	4.10783e-15	1
retinal_pigmented_epithelium	NFYA	RORA_2	2.70529	0	0	4.44089e-15	1
retinal_pigmented_epithelium	CREB1	ESR1	3.43794	0	1	4.66294e-15	2	BRCA1, TP53
retinal_pigmented_epithelium	CREB1	AP1	4.17301	0	0	4.77396e-15	1
retinal_pigmented_epithelium	CREB1	RORA_2	2.91786	0	0	4.77396e-15	1
retinal_pigmented_epithelium	CREB1	FOXA2	0.698138	0	0	4.88498e-15	1
retinal_pigmented_epithelium	CREB1	GATA1	0.787653	0	0	5.10703e-15	2
retinal_pigmented_epithelium	CREB1	KLF4	2.29003	0	1	5.10703e-15	3	TP53
retinal_pigmented_epithelium	NFYA	ESR2	1.83147	0	1	5.77316e-15	3	SP1
retinal_pigmented_epithelium	CREB1	FOXA1	0.971507	0	0	5.88418e-15	3
retinal_pigmented_epithelium	NFYA	CTCF	4.10071	0	0	5.88418e-15	4
retinal_pigmented_epithelium	CREB1	REL	0.814179	0	1	6.88338e-15	2	SRF
retinal_pigmented_epithelium	CREB1	PLAG1	3.27477	0	0	7.32747e-15	1
retinal_pigmented_epithelium	CREB1	ESR2	3.58357	0	0	8.21565e-15	2
retinal_pigmented_epithelium	NFYA	PLAG1	4.04828	0	0	9.65894e-15	2
retinal_pigmented_epithelium	MAX	NFYA	1.7882	0	0	9.88098e-15	3
retinal_pigmented_epithelium	CREB1	MAX	2.42527	0	0	9.99201e-15	4
retinal_pigmented_epithelium	CREB1	HNF1A	2.29206	0	1	1.04361e-14	1	HNF1B
retinal_pigmented_epithelium	CREB1	NFATC2	0.0733514	0	0	1.07692e-14	1
retinal_pigmented_epithelium	CREB1	SPI1	0.851231	0	0	1.13243e-14	1
retinal_pigmented_epithelium	GATA3	NFYA	5.23847	0	0	1.15463e-14	1
retinal_pigmented_epithelium	NFYA	REL	1.65989	0	1	1.42109e-14	4	SP1, SRF
retinal_pigmented_epithelium	KLF4	NFYA	3.49904	0	1	1.43219e-14	6	SP1, TP53
retinal_pigmented_epithelium	NFYA	SPIB	1.91421	0	1	1.83187e-14	2	SPI1
retinal_pigmented_epithelium	NKX2-5	MIZF	1.16838	0	0	1.89848e-14	1
retinal_pigmented_epithelium	CREB1	SRF	2.11095	1	2	1.93179e-14	5
retinal_pigmented_epithelium	CREB1	NR1H2_RXRA	4.28725	0	0	2.14273e-14	1
retinal_pigmented_epithelium	NFYA	NR1H2_RXRA	4.30121	0	0	2.35367e-14	1
retinal_pigmented_epithelium	NFYA	SRY	0.535744	0	0	2.45359e-14	1
retinal_pigmented_epithelium	CREB1	HAND1_TCFE2A	2.32069	0	0	2.65343e-14	1
retinal_pigmented_epithelium	PAX5	CREB1	2.46482	0	0	2.89768e-14	1
retinal_pigmented_epithelium	GABPA	PAX2	2.05275	0	0	3.09752e-14	6
retinal_pigmented_epithelium	NFYA	ZEB1	1.38272	0	0	3.26406e-14	1
retinal_pigmented_epithelium	ARNT_AHR	PAX2	5.15946	0	0	3.36398e-14	2
retinal_pigmented_epithelium	CREB1	FOXF2	2.91949	0	0	3.58602e-14	4
retinal_pigmented_epithelium	T	NFYA	1.67396	0	0	3.87468e-14	2
retinal_pigmented_epithelium	NFYA	CEBPA	3.84096	1	2	4.38538e-14	1	SPI1
retinal_pigmented_epithelium	CREB1	YY1	2.85303	1	2	4.66294e-14	4	BRCA1, TP53
retinal_pigmented_epithelium	CREB1	ZEB1	2.14595	0	0	4.90719e-14	5
retinal_pigmented_epithelium	GFI	NFYA	5.33458	0	0	5.4845e-14	2
retinal_pigmented_epithelium	NFYA	YY1	2.88895	0	1	5.62883e-14	4	BRCA1, SP1, TP53
retinal_pigmented_epithelium	NFYA	HAND1_TCFE2A	1.47717	0	0	5.71765e-14	2
retinal_pigmented_epithelium	NFYA	EWSR1-FLI1	1.419	0	0	5.93969e-14	3
retinal_pigmented_epithelium	NFYA	MYC	1.58737	0	1	6.11733e-14	3	BRCA1, CEBPA, SP1
retinal_pigmented_epithelium	NFYA	SRF	1.88572	1	2	6.33937e-14	1	SP1
retinal_pigmented_epithelium	CREB1	RREB1	1.54842	0	0	6.36158e-14	3
retinal_pigmented_epithelium	PAX5	NFYA	2.85523	0	0	6.36158e-14	3
retinal_pigmented_epithelium	NFYA	TCFCP2L1	1.81433	0	0	6.99441e-14	2
retinal_pigmented_epithelium	NFYA	RREB1	4.29017	0	0	7.21645e-14	3
retinal_pigmented_epithelium	CREB1	MYC	1.99732	0	1	7.34968e-14	3	BRCA1, YY1
retinal_pigmented_epithelium	CREB1	NFIC	3.2561	0	0	7.50511e-14	1
retinal_pigmented_epithelium	NFYA	NR3C1	2.15561	0	1	7.72715e-14	1	CEBPA, TP53
retinal_pigmented_epithelium	EN1	MIZF	2.35853	0	0	7.99361e-14	3
retinal_pigmented_epithelium	CREB1	PPARG_RXRA	2.30728	0	0	8.42659e-14	2
retinal_pigmented_epithelium	CREB1	TP53	0.860298	1	2	9.29257e-14	3	BRCA1, NR3C1, YY1
retinal_pigmented_epithelium	CREB1	MEF2A	0.621571	0	0	9.55902e-14	2
retinal_pigmented_epithelium	NFYA	NFKB1	2.02356	0	1	9.73666e-14	4	BRCA1, SP1, SPI1
retinal_pigmented_epithelium	CREB1	TAL1_GATA1	1.12734	0	0	1.02252e-13	3
retinal_pigmented_epithelium	NFYA	TAL1_GATA1	2.99472	0	0	1.03473e-13	4
retinal_pigmented_epithelium	CREB1	IRF1	1.81535	0	0	1.06248e-13	1
retinal_pigmented_epithelium	CREB1	EWSR1-FLI1	0.72989	0	0	1.0747e-13	2
retinal_pigmented_epithelium	FOXD3	NFYA	2.86921	0	0	1.2168e-13	1
retinal_pigmented_epithelium	RUNX1	NFYA	1.76813	0	1	1.23235e-13	2	CEBPA
retinal_pigmented_epithelium	CREB1	FEV	1.10349	0	0	1.249e-13	1
retinal_pigmented_epithelium	CREB1	NF-KAPPAB	2.07653	0	0	1.30895e-13	1
retinal_pigmented_epithelium	NFYA	PPARG_RXRA	1.71203	0	0	1.32006e-13	2
retinal_pigmented_epithelium	PAX2	MYB	2.58084	0	0	1.32561e-13	3
retinal_pigmented_epithelium	PAX2	SP1	1.11968	0	0	1.44995e-13	3
retinal_pigmented_epithelium	CREB1	NFKB1	-0.192032	0	1	1.47771e-13	3	BRCA1, NR3C1
retinal_pigmented_epithelium	NFYA	NFE2L1_MAFG	3.38297	0	0	1.53322e-13	3
retinal_pigmented_epithelium	NFYA	TEAD1	1.23327	0	1	1.60871e-13	3	SRF
retinal_pigmented_epithelium	NFYA	PBX1	5.51303	0	0	1.61204e-13	2
retinal_pigmented_epithelium	CREB1	SOX17	1.81416	0	0	1.62315e-13	2
retinal_pigmented_epithelium	NFYA	SPZ1	1.82882	0	0	1.66644e-13	3
retinal_pigmented_epithelium	CREB1	PAX4	1.41663	0	0	1.66755e-13	1
retinal_pigmented_epithelium	FOXF2	NFYA	1.60031	0	0	1.68754e-13	2
retinal_pigmented_epithelium	NR2F1	NFYA	1.84433	0	1	1.72973e-13	1	SP1
retinal_pigmented_epithelium	MEF2A	NFYA	2.52736	0	0	1.77081e-13	1
retinal_pigmented_epithelium	AR	NFYA	1.92169	0	1	1.78302e-13	3	BRCA1, CEBPA, SP1, TP53
retinal_pigmented_epithelium	PAX2	ETS1	1.97476	0	0	1.8141e-13	6
retinal_pigmented_epithelium	NFYA	PPARG	2.81661	0	0	1.8352e-13	1
retinal_pigmented_epithelium	GABPA	MIZF	6.16257	0	0	1.83853e-13	3
retinal_pigmented_epithelium	PAX2	ZFP423	1.42295	0	0	1.85074e-13	5
retinal_pigmented_epithelium	NHLH1	NFYA	1.97836	0	0	1.85629e-13	1
retinal_pigmented_epithelium	DDIT3_CEBPA	NFYA	1.00679	0	0	1.96509e-13	2
retinal_pigmented_epithelium	E2F1	PAX2	2.11222	0	0	1.98841e-13	2
retinal_pigmented_epithelium	CREB1	NFE2L2	3.74506	0	0	2.00173e-13	2
retinal_pigmented_epithelium	NFYA	RELA	1.33024	0	1	2.0417e-13	3	BRCA1, SP1, SRF
retinal_pigmented_epithelium	CREB1	RELA	0.792663	0	1	2.14828e-13	2	BRCA1, NR3C1, SRF
retinal_pigmented_epithelium	NFYA	PAX4	1.94124	0	0	2.15161e-13	3
retinal_pigmented_epithelium	IRF1	NFYA	1.68697	0	0	2.19158e-13	4
retinal_pigmented_epithelium	NFYA	NF-KAPPAB	1.52501	0	1	2.20823e-13	2	SPI1
retinal_pigmented_epithelium	NFYA	NR4A2	2.39067	0	0	2.25708e-13	2
retinal_pigmented_epithelium	IRF2	NFYA	2.12042	0	0	2.27263e-13	3
retinal_pigmented_epithelium	CREB1	TLX1_NFIC	3.23247	0	0	2.28373e-13	1
retinal_pigmented_epithelium	PAX2	ELK4	1.59252	0	0	2.34479e-13	3
retinal_pigmented_epithelium	NFYA	INSM1	2.55846	0	0	2.35034e-13	4
retinal_pigmented_epithelium	CREB1	DDIT3_CEBPA	1.17521	0	0	2.357e-13	4
retinal_pigmented_epithelium	CREB1	MYC_MAX	1.93318	0	0	2.37033e-13	3
retinal_pigmented_epithelium	NFYA	SOX17	5.05051	0	0	2.39586e-13	1
retinal_pigmented_epithelium	EN1	ELK1	2.2155	0	0	2.41251e-13	10
retinal_pigmented_epithelium	NFYA	SOX9	4.75045	0	0	2.42029e-13	3
retinal_pigmented_epithelium	MYC_MAX	NFYA	1.37555	0	0	2.48912e-13	3
retinal_pigmented_epithelium	RUNX1	CREB1	3.69447	0	0	2.49578e-13	1
retinal_pigmented_epithelium	CREB1	HLF	4.87447	0	0	2.5091e-13	8
retinal_pigmented_epithelium	NFYA	TLX1_NFIC	5.28034	0	0	2.51354e-13	1
retinal_pigmented_epithelium	PAX2	TBP	1.12315	0	0	2.61458e-13	5
retinal_pigmented_epithelium	CREB1	NR2E3	0.961176	0	1	2.67231e-13	1	NR3C1
retinal_pigmented_epithelium	CREB1	NR4A2	4.72479	0	0	2.74225e-13	2
retinal_pigmented_epithelium	CREB1	NFE2L1_MAFG	4.9082	0	0	2.77778e-13	3
retinal_pigmented_epithelium	CREB1	FOXD3	1.30787	0	0	2.85216e-13	1
retinal_pigmented_epithelium	HLF	NFYA	2.41643	0	0	2.94764e-13	2
retinal_pigmented_epithelium	CREB1	TEAD1	1.13657	0	1	3.04201e-13	1	SRF
retinal_pigmented_epithelium	CREB1	INSM1	1.48643	0	0	3.06866e-13	2
retinal_pigmented_epithelium	PRRX2	HNF1B	3.99995	0	0	3.08642e-13	1
retinal_pigmented_epithelium	TFAP2A	PAX2	1.74561	0	0	3.19633e-13	6
retinal_pigmented_epithelium	NFYA	ZNF143	2.25392	0	0	3.3662e-13	1
retinal_pigmented_epithelium	CREB1	STAT1	0.850293	0	1	3.41172e-13	2	BRCA1
retinal_pigmented_epithelium	NFYA	ESRRB	1.95584	0	0	3.45945e-13	1
retinal_pigmented_epithelium	CREB1	ZNF143	2.09745	0	0	3.606e-13	1
retinal_pigmented_epithelium	NFYA	HNF4A	2.99624	0	1	3.65485e-13	1	SP1, TP53
retinal_pigmented_epithelium	CREB1	SPZ1	2.17906	0	0	3.77809e-13	1
retinal_pigmented_epithelium	NFYA	REST	2.40221	0	0	3.79807e-13	1
retinal_pigmented_epithelium	NFYA	TAL1_TCF3	0.751568	0	0	3.83471e-13	1
retinal_pigmented_epithelium	CREB1	STAT3	0.343119	0	1	3.8658e-13	2	BRCA1, NR3C1
retinal_pigmented_epithelium	NFYA	NR2E3	1.04309	0	0	3.89466e-13	2
retinal_pigmented_epithelium	CREB1	ESRRB	4.67839	0	0	4.08007e-13	2
retinal_pigmented_epithelium	MYF	NFYA	1.64573	0	0	4.16556e-13	2
retinal_pigmented_epithelium	CREB1	MYF	1.82767	0	0	4.26326e-13	1
retinal_pigmented_epithelium	CREB1	REST	2.31612	0	0	4.40759e-13	2
retinal_pigmented_epithelium	ELK1	USF1	1.53409	0	0	6.49703e-13	2
retinal_pigmented_epithelium	EN1	ETS1	2.26906	0	1	7.31304e-13	2	AP1
retinal_pigmented_epithelium	PAX2	ZFX	2.23636	0	0	7.65832e-13	8
retinal_pigmented_epithelium	ELK1	FOXO3	2.65638	0	0	1.01585e-12	1
retinal_pigmented_epithelium	PAX2	EGR1	2.30987	0	0	1.19793e-12	5
retinal_pigmented_epithelium	ELK1	GABPA	6.87486	0	0	1.39311e-12	11
retinal_pigmented_epithelium	NKX3-2	ZNF354C	5.03081	0	0	1.41109e-12	1
retinal_pigmented_epithelium	ELK1	ZFP423	1.50152	0	0	1.54443e-12	2
retinal_pigmented_epithelium	NKX2-5	NKX3-1	4.2281	0	1	1.80267e-12	1	SRF
retinal_pigmented_epithelium	PRRX2	NKX3-1	2.40795	0	0	1.86751e-12	1
retinal_pigmented_epithelium	EN1	GABPA	2.1826	0	0	1.87128e-12	4
retinal_pigmented_epithelium	MYB	MIZF	4.34949	0	0	2.04725e-12	1
retinal_pigmented_epithelium	PAX2	USF1	4.50295	0	0	2.10598e-12	12
retinal_pigmented_epithelium	ELK1	ETS1	5.8864	0	1	2.21867e-12	9	BRCA1
retinal_pigmented_epithelium	PAX2	HIF1A_ARNT	4.55024	0	0	2.93299e-12	6
retinal_pigmented_epithelium	ARNT_AHR	EN1	3.26008	0	0	3.3209e-12	1
retinal_pigmented_epithelium	TFAP2A	MIZF	3.53005	0	0	3.3209e-12	1
retinal_pigmented_epithelium	EN1	USF1	2.60619	0	0	3.48044e-12	2
retinal_pigmented_epithelium	TFAP2A	EN1	2.42661	0	0	3.81806e-12	2
retinal_pigmented_epithelium	PAX2	RXRA_VDR	4.0708	0	0	3.98448e-12	1
retinal_pigmented_epithelium	ELK1	ZFX	3.47152	0	0	5.11224e-12	4
retinal_pigmented_epithelium	NKX2-5	PRRX2	4.41043	0	0	5.21572e-12	1
retinal_pigmented_epithelium	ELK1	TBP	1.675	0	0	5.30931e-12	3
retinal_pigmented_epithelium	ARNT_AHR	ELK1	1.71611	0	0	6.03018e-12	3
retinal_pigmented_epithelium	EN1	ZFP423	2.68793	0	0	6.13409e-12	2
retinal_pigmented_epithelium	ELK1	SP1	2.55988	0	1	6.80977e-12	3	BRCA1, KLF4, SRF
retinal_pigmented_epithelium	ETS1	MIZF	4.16246	0	0	6.83509e-12	3
retinal_pigmented_epithelium	USF1	MIZF	2.24748	0	0	7.11775e-12	3
retinal_pigmented_epithelium	ARNT_AHR	MIZF	2.37635	0	0	7.35689e-12	2
retinal_pigmented_epithelium	MZF1_5-13	PAX2	0.701763	0	0	8.21387e-12	5
retinal_pigmented_epithelium	ELK1	HIF1A_ARNT	2.50014	0	0	9.59255e-12	2
retinal_pigmented_epithelium	TBP	MIZF	1.88127	0	0	9.88409e-12	2
retinal_pigmented_epithelium	ZFP423	MIZF	1.99727	0	0	1.04806e-11	2
retinal_pigmented_epithelium	PAX2	MAFB	1.68214	0	0	1.18002e-11	6
retinal_pigmented_epithelium	ELK1	EGR1	2.77559	0	0	1.46928e-11	3
retinal_pigmented_epithelium	E2F1	ELK1	4.09981	0	1	1.7479e-11	3	BRCA1
retinal_pigmented_epithelium	EN1	TBP	0.83956	0	1	1.95328e-11	5	AP1, PAX6
retinal_pigmented_epithelium	E2F1	EN1	1.28577	0	0	1.9988e-11	2
retinal_pigmented_epithelium	EN1	ZFX	2.8137	0	0	2.12466e-11	4
retinal_pigmented_epithelium	TFAP2A	ELK1	3.76869	0	0	2.49637e-11	7
retinal_pigmented_epithelium	MZF1_1-4	PAX2	1.86434	0	0	2.99288e-11	3
retinal_pigmented_epithelium	KLF4	PAX2	3.60836	0	0	3.29903e-11	2
retinal_pigmented_epithelium	EN1	ELK4	2.50951	0	0	3.34111e-11	3
retinal_pigmented_epithelium	PAX2	REL	1.62675	0	0	3.34726e-11	1
retinal_pigmented_epithelium	GATA3	PAX2	2.91838	0	0	3.64199e-11	1
retinal_pigmented_epithelium	PAX2	NFATC2	1.88213	0	0	3.64199e-11	1
retinal_pigmented_epithelium	EN1	SP1	2.77557	0	0	3.70984e-11	3
retinal_pigmented_epithelium	GABPA	FOXO3	1.47288	0	0	3.8718e-11	1
retinal_pigmented_epithelium	PAX2	ESR2	4.7255	0	0	3.98716e-11	6
retinal_pigmented_epithelium	SP1	MIZF	2.69824	0	0	4.03166e-11	2
retinal_pigmented_epithelium	ELK1	MYB	2.22062	0	0	4.13015e-11	7
retinal_pigmented_epithelium	ARNT	PAX2	4.70428	0	0	4.21317e-11	8
retinal_pigmented_epithelium	ARNT	ELK1	1.14607	0	0	4.23275e-11	1
retinal_pigmented_epithelium	NKX2-5	LHX3	2.2312	0	0	5.41914e-11	1
retinal_pigmented_epithelium	PAX2	ESR1	4.1752	0	0	5.68237e-11	7
retinal_pigmented_epithelium	ELK1	MAFB	2.3987	0	0	5.82796e-11	3
retinal_pigmented_epithelium	PAX2	PLAG1	2.3089	0	0	5.89808e-11	2
retinal_pigmented_epithelium	GABPA	ETS1	6.39462	0	1	5.92456e-11	4	SP1
retinal_pigmented_epithelium	EN1	MYB	3.48489	0	0	6.55598e-11	5
retinal_pigmented_epithelium	PAX2	SPI1	1.80043	0	0	7.35326e-11	1
retinal_pigmented_epithelium	GABPA	ZFP423	1.91781	0	0	7.44886e-11	1
retinal_pigmented_epithelium	PAX2	CTCF	2.21534	0	0	7.76876e-11	3
retinal_pigmented_epithelium	GABPA	ZFX	2.93383	0	0	7.89842e-11	2
retinal_pigmented_epithelium	GABPA	USF1	2.36154	0	0	8.11737e-11	3
retinal_pigmented_epithelium	EN1	HIF1A_ARNT	2.87183	0	0	9.42918e-11	2
hypergeometric_test	IRF1	IRF2	8.57554	0	1	1e-25		NF-KAPPAB, NFKB1, RELA, STAT1
hypergeometric_test	NR2F1	NR1H2_RXRA	8.56954	0	0	1e-25
hypergeometric_test	GABPA	ELK4	8.27364	0	0	1e-25
hypergeometric_test	NF-KAPPAB	NFKB1	8.2056	1	1	1e-25		AR, E2F1, IRF1, IRF2, REL, RELA, SPI1, STAT3
hypergeometric_test	NFKB1	RELA	7.97236	1	1	1e-25		AR, BRCA1, ESR1, IRF1, IRF2, NF-KAPPAB, NR3C1, REL, SP1, STAT3
hypergeometric_test	MAX	USF1	7.94797	0	0	1e-25
hypergeometric_test	MAX	MYC_MAX	7.93379	0	0	1e-25
hypergeometric_test	MYC_MAX	MYC	7.76279	0	0	1e-25
hypergeometric_test	MYC_MAX	MYCN	7.74943	0	0	1e-25
hypergeometric_test	STAT1	STAT3	7.7164	1	1	1e-25		AP1, BRCA1, RELA
hypergeometric_test	PPARG_RXRA	NR1H2_RXRA	7.67795	0	0	1e-25
hypergeometric_test	FOXA2	FOXA1	7.63826	0	0	1e-25
hypergeometric_test	ESR1	ESR2	7.52662	1	1	1e-25		SP1
hypergeometric_test	USF1	MYCN	7.52176	0	0	1e-25
hypergeometric_test	USF1	MYC	7.5126	0	0	1e-25
hypergeometric_test	ARNT	MAX	7.4285	0	0	1e-25
hypergeometric_test	NF-KAPPAB	RELA	7.3727	1	1	1e-25		AR, IRF1, IRF2, NFKB1, REL, STAT3
hypergeometric_test	RORA_1	ESRRB	7.35356	0	0	3.36389e-23
hypergeometric_test	HNF4A	NR1H2_RXRA	7.33813	0	0	1e-25
hypergeometric_test	ARNT	USF1	7.30525	0	1	1e-25		ESR1
hypergeometric_test	PPARG	ESR2	7.23175	0	0	1e-25
hypergeometric_test	FOXF2	FOXD1	7.21241	0	0	5.73767e-24
hypergeometric_test	REL	RELA	7.20018	1	1	1e-25		NF-KAPPAB, NFKB1, SP1, SRF, TBP
hypergeometric_test	POU5F1	SOX2	7.09341	1	0	1e-25
hypergeometric_test	ARNT	MYCN	7.04701	0	0	1e-25
hypergeometric_test	SPI1	FEV	6.94348	0	0	1e-25
hypergeometric_test	ELK1	ELK4	6.91372	0	1	1e-25		BRCA1, SRF
hypergeometric_test	NR2F1	HNF4A	6.90997	1	1	1e-25		ESR1, SP1
hypergeometric_test	ELF5	FEV	6.88467	0	0	1e-25
hypergeometric_test	ELK1	GABPA	6.87486	0	0	1.08444e-25
hypergeometric_test	ARNT	MYC	6.83733	0	1	1e-25		SP1
hypergeometric_test	NHLH1	MYF	6.77038	0	0	2.81906e-25
hypergeometric_test	MYC	HIF1A_ARNT	6.75214	0	0	9.78988e-24
hypergeometric_test	USF1	HIF1A_ARNT	6.73152	0	0	1.08444e-25
hypergeometric_test	ARNT	HIF1A_ARNT	6.72203	0	0	1e-25
hypergeometric_test	PPARG_RXRA	HNF4A	6.68898	0	0	1e-25
hypergeometric_test	NR2F1	PPARG_RXRA	6.56048	0	0	1e-25
hypergeometric_test	FOXF2	FOXO3	6.55034	0	0	1e-25
hypergeometric_test	ESRRB	NR4A2	6.53175	0	0	1e-25
hypergeometric_test	NF-KAPPAB	REL	6.47712	1	1	1e-25		NFKB1, RELA
hypergeometric_test	NFIL3	HLF	6.47201	0	0	1e-25
hypergeometric_test	SRY	SOX5	6.32312	0	0	1e-25
hypergeometric_test	SPI1	ELF5	6.31872	0	0	1e-25
hypergeometric_test	HNF1A	HNF1B	6.31204	1	0	1e-25
hypergeometric_test	FOXD1	FOXO3	6.27004	0	0	1e-25
hypergeometric_test	ARNT_AHR	HIF1A_ARNT	6.16667	0	0	1e-25
hypergeometric_test	REL	NFKB1	6.13801	1	1	1e-25		NF-KAPPAB, RELA, SP1
hypergeometric_test	ELK1	ETS1	5.8864	0	1	1.08444e-25		BRCA1
hypergeometric_test	FOXD3	FOXI1	5.83711	0	0	1e-25
hypergeometric_test	PRRX2	PDX1	5.73218	0	0	1e-25
hypergeometric_test	TFAP2A	ZFX	5.69507	0	0	1e-25
hypergeometric_test	ELF5	EWSR1-FLI1	5.66944	0	0	1e-25
hypergeometric_test	PAX2	NFE2L1_MAFG	5.42641	0	0	3.64287e-25
hypergeometric_test	MZF1_1-4	MZF1_5-13	5.40344	1	0	1e-25
hypergeometric_test	ETS1	EWSR1-FLI1	5.37632	0	0	1e-25
hypergeometric_test	MZF1_5-13	SP1	5.36947	0	0	1e-25
hypergeometric_test	FOXF2	SRY	5.18639	0	0	1.07441e-22
hypergeometric_test	PRRX2	LHX3	5.18589	0	0	1e-25
hypergeometric_test	NKX3-2	ZNF354C	5.03081	0	0	3.65722e-25
hypergeometric_test	ARNT	PAX2	4.70428	0	0	1e-25
hypergeometric_test	PAX2	USF1	4.50295	0	0	1e-25
hypergeometric_test	MEF2A	NKX2-5	4.41225	0	0	1.05872e-23
hypergeometric_test	PRRX2	ARID3A	4.30507	0	0	1e-25
hypergeometric_test	GATA2	GATA3	3.77052	0	0	1e-25
hypergeometric_test	TFAP2A	SP1	3.6158	0	1	1e-25		MYC, TP53
hypergeometric_test	GATA2	YY1	3.54738	0	0	6.0535e-21
hypergeometric_test	FOXL1	HLTF	3.12095	0	0	3.51008e-24
hypergeometric_test	EN1	PAX2	2.33668	0	0	1.09589e-21
hypergeometric_test	MEF2A	SOX2	2.22255	0	0	1e-25
hypergeometric_test	MEF2A	HOXA5	2.1203	0	0	1e-25
hypergeometric_test	NR3C1	SOX2	2.05321	0	0	1e-25
hypergeometric_test	EN1	PAX4	1.97314	0	0	1e-25
hypergeometric_test	MEF2A	NR3C1	1.58953	0	0	1e-25
hypergeometric_test	NR3C1	HOXA5	1.47828	0	1	6.79771e-22		PBX1
hypergeometric_test	SOX2	HOXA5	1.17498	0	0	1.11663e-23
hypergeometric_test	EN1	TBP	0.83956	0	1	2.84438e-23		AP1, PAX6
